# Supplementary material for: CLCa mediates a novel cross-talk between Wnt secretion and actin organization
Source: Life Sci Alliance. 2025 May 2;8(7):e202402962. doi: 10.26508/lsa.202402962 (PMC12050421; doi:10.26508/lsa.202402962)
Supplement: Supplementary file 2 [file LSA-2024-02962_SdataF1.2.xlsx]

## Sheet: Fig_1c
		WT_mESCs		CltaKO_mESCs		CltbKO_mESCs		Clta_bKO_mESCs
	Group	WT	WT	CltaKO	CltaKO	CltbKO	CltbKO	Clta_bKO	Clta_bKO
	Sample	WT_1	WT_2	CltaKO _1	CltaKO _2	CltbKO _1	CltbKO _2	Clta_bKO _1	Clta_bKO _2
	Axin2	484	535	113	133	514	570	287	248
	Dkk1	19	18	0	13	137	134	18	29
	Lef1	327	381	0	0	206	200	317	262
	Porcn	2227	2197	1356	1137	1910	1760	1440	1500
	T	105	84	0	0	0	0	0	0
	Wls	614	479	215	214	357	323	392	334
	Wnt3	133	151	25	20	26	22	98	86
	read counts for Wnt target genes obtained from RNA Seq analysis used for plotting heatmap

## Sheet: Fig_1d
	Set 1	Set 2	Set 3	P-value calculated Student Paired T test
Axin2
WT mESCs	1	1	1
CltaKO_mESCs_Clone 1	0.121847	0.244429	0.34394	0.000287162
CltbKO_mESCs_Clone 1	0.292332	0.718952	1.60912	0.760626
Clta_bKO_mESCs_Clone 1	0.207741	0.355724	0.524733	0.00224093
LEF1
WT mESCs	1	1	1
CltaKO_mESCs_Clone 1	0.115598	0.142103	0.0681678	2.07082e-06
CltbKO_mESCs_Clone 1	0.613609	1.05088	1.61916	0.761601
Clta_bKO_mESCs_Clone 1	0.266976	0.495309	0.461373	0.00113799
DKK1
WT mESCs	1	1	1
CltaKO_mESCs_Clone 1	0.237743	0.135942	0.0976533	3.57118e-05
CltbKO_mESCs_Clone 1	0.894188	0.994865	0.930695	0.110712
Clta_bKO_mESCs_Clone 1	0.350312	0.236409	0.148949	0.000205278
WISP1
WT mESCs	1	1	1
CltaKO_mESCs_Clone 1	0.158554	0.106812	0.146788	6.50148e-07
CltbKO_mESCs_Clone 1	0.426268	0.543809	0.98379	0.109052
Clta_bKO_mESCs_Clone 1	0.262414	0.482554	0.254247	0.000873747
WLS
WT mESCs	1	1	1
CltaKO_mESCs_Clone 1	0.174394	0.217345	0.301671	3.30099e-05
CltbKO_mESCs_Clone 1	0.748279	0.42532	1.24257	0.458813
Clta_bKO_mESCs_Clone 1	0.318122	0.38074	0.34654	3.55695e-06
PORCN
WT mESCs	1	1	1
CltaKO_mESCs_Clone 1	0.601473	0.511021	0.711263	0.00248067
CltbKO_mESCs_Clone 1	0.807616	0.391496	0.85756	0.100387
Clta_bKO_mESCs_Clone 1	1.41006	1.00516	0.830826	0.657577
β-catenin
WT mESCs	1	1	1
CltaKO_mESCs_Clone 1	0.928687	0.720588	1.30433	0.932208
CltbKO_mESCs_Clone 1	0.976883	0.731448	1.44865	0.815874
Clta_bKO_mESCs_Clone 1	0.795251	0.446137	1.23644	0.48893

## Sheet: Fig_1e
		Set 1	Set 2	Set 3	P-value calculated Student Paired T test
DMSO	WT mESCs	1	1	1
	CltaKO_mESCs_Clone 1	0.1597	0.0854271	0.0813169	3.98163e-06
	CltbKO_mESCs_Clone 1	0.493836	0.73218	0.404359	0.00954259
	Clta_bKO_mESCs_Clone 1	0.103231	0.0513462	0.0696915	1.16177e-05
CHIR990021	WT mESCs	47.6023	12.8669	41.8138	0.036927
	CltaKO_mESCs_Clone 1	16.4534	13.3108	65.6687	0.143307
	CltbKO_mESCs_Clone 1	49.4132	16.7921	33.9192	0.0263778
	Clta_bKO_mESCs_Clone 1	9.00803	11.3217	9.95532	0.00017204

## Sheet: Fig_1f
		Set 1	Set 2	Set 3	P-value calculated Student Paired T test
Control_CM	WT mESCs	1	1	1
	CltaKO_mESCs_Clone 1	0.19591	0.0731628	0.13365	1.66521e-05
	CltbKO_mESCs_Clone 1	0.561821	0.477975	0.574977	0.000109257
	Clta_bKO_mESCs_Clone 1	0.0949517	0.0935196	0.13781	4.23185e-07
Wnt3a_CM	WT mESCs	1.96508	9.44371	5.9429	0.0911786
	CltaKO_mESCs_Clone 1	6.29468	37.5252	19.695	0.0896129
	CltbKO_mESCs_Clone 1	4.49918	46.9558	6.88784	0.251432
	Clta_bKO_mESCs_Clone 1	2.42155	11.4961	6.43089	0.0923875
