# Supplementary material for: CLCa mediates a novel cross-talk between Wnt secretion and actin organization
Source: Life Sci Alliance. 2025 May 2;8(7):e202402962. doi: 10.26508/lsa.202402962 (PMC12050421; doi:10.26508/lsa.202402962)
Supplement: Supplementary file 3 [file LSA-2024-02962_SdataFS1.xlsx]

## Sheet: Suppl_1b
	Set 1	Set 2	Set 3	P-value calculated Student Paired T test
Pouf51
WT mESCs	1	1	1
CltaKO_mESCs_Clone 1	2.16268	0.287485	3.91909	0.344453
CltbKO_mESCs_Clone 1	1.46719	2.22039	6.61565	0.204015
Clta_bKO_mESCs_Clone 1	2.56611	0.922091	7.22612	0.24485
Sox2
WT mESCs	1	1	1
CltaKO_mESCs_Clone 1	3.27062	0.328588	2.00873	0.36534
CltbKO_mESCs_Clone 1	0.392878	2.03711	1.12332	0.717934
Clta_bKO_mESCs_Clone 1	0.568325	1.68742	3.09444	0.344106
Nanog
WT mESCs	1	1	1
CltaKO_mESCs_Clone 1	3.0397	0.66911	5.12451	0.205368
CltbKO_mESCs_Clone 1	0.677275	0.563509	1.17971	0.365242
Clta_bKO_mESCs_Clone 1	0.767704	0.710523	2.40748	0.623755
Klf4
WT mESCs	1	1	1
CltaKO_mESCs_Clone 1	14.9979	1.18324	5.22777	0.208871
CltbKO_mESCs_Clone 1	1.05378	4.84068	1.35759	0.308145
Clta_bKO_mESCs_Clone 1	0.548475	1.97467	2.85318	0.303549

## Sheet: Suppl_1c
T-brachrury	Set 1	Set 2	Set 3	P-value calculated Student Paired T test
WT mESCs	1	1	1
CltaKO_mESCs_Clone 1	0.671181	0.0370193	0.532942	0.0382075
CltbKO_mESCs_Clone 1	0.656326	0.286926	1.57138	0.693525
Clta_bKO_mESCs_Clone 1	1.33294	1.22151	7.93214	0.323582
SMA
WT mESCs	1	1	1
CltaKO_mESCs_Clone 1	0.0238795	0.00426196	0.00353179	1.2344e-08
CltbKO_mESCs_Clone 1	0.0630525	0.597997	0.149112	0.0116782
Clta_bKO_mESCs_Clone 1	0.312491	0.698859	0.882766	0.0933164
Gata4
WT mESCs	1	1	1
CltaKO_mESCs_Clone 1	0.757141	0.14737	0.550235	0.0451453
CltbKO_mESCs_Clone 1	17.8628	25.3086	25.4735	0.000953398
Clta_bKO_mESCs_Clone 1	1.20826	0.99108	2.11963	0.272383
Gata6
WT mESCs	1	1	1
CltaKO_mESCs_Clone 1	0.656538	0.219855	0.630477	0.0244626
CltbKO_mESCs_Clone 1	34.7436	75.6982	32.3268	0.0296299
Clta_bKO_mESCs_Clone 1	0.70335	0.885236	0.709447	0.0171976
Beta-III-Tubulin
WT mESCs	1	1	1
CltaKO_mESCs_Clone 1	0.570761	0.206951	0.870918	0.624694
CltbKO_mESCs_Clone 1	0.487396	1.28513	0.502559	0.0258734
Clta_bKO_mESCs_Clone 1	0.0019493	0.00147388	0.00115877	0.789501
Nestin
WT mESCs	1	1	1
CltaKO_mESCs_Clone 1	0.61295	0.876214	1.228	0.0788105
CltbKO_mESCs_Clone 1	0.308116	0.782978	0.396688	0.41088
Clta_bKO_mESCs_Clone 1	0.530556	1.06453	1.22516	1.68251e-14

## Sheet: Supple_1k
	CTCF values for transferrin intensity
							Ordinary One Way ANOVA test
	WT	Clta-/-	Cltb-/-	Clta_b-/-
	20666.2	30083.4	15509.7	32913.6			Number of families	1
	8535.42	68448.9	16199.1	21219.6			Number of comparisons per family	3
	26575	21378.4	15723.1	25802.8			Alpha	0.05
	21615.9	48418.2	24975.7	28488
	11865	16321.5	18550.9	58607.4			Dunnett's multiple comparisons test	Mean Diff.	95.00% CI of diff.	Significant?	Summary	Adjusted P Value	A-?
	49910.8	22123.8	16634.6	13447.7			WT vs. Clta-/-	1223	-8389 to 10835	No	ns	0.9821	B	Clta-/-
	32871.5	20384.9	15118.8	36007.5			WT vs. Cltb-/-	6623	-2988 to 16235	No	ns	0.2453	C	Cltb-/-
	32500.7	16802	23021.3	28724.4			WT vs. Clta_b-/-	7933	-2010 to 17876	No	ns	0.1485	D	Clta_b-/-
	17868.2	28144.9	14882.9	17721.4
	24545.5	30530.2	8001.83	8227.67			Test details	Mean 1	Mean 2	Mean Diff.	SE of diff.	n1	n2	q	DF
	38204.3	22011	22053.7	11340.8			WT vs. Clta-/-	29908	28685	1223	3984	23	18	0.307	71
	21622.7	42006	35014.3	13490.8			WT vs. Cltb-/-	29908	23285	6623	3984	23	18	1.663	71
	50632.8	23663.9	21926.9	21197.5			WT vs. Clta_b-/-	29908	21975	7933	4121	23	16	1.925	71
	47633.6	19405.6	43119.2	9253.32
	56801.1	26236	35319.9	16331.1
	15449.7	16265	23849.2	8825.7
	15323.8	29052.1	48319.1
	20403.9	35056.4	20906.4
	30918
	32684.3
	33174
	33895.5
	44188.4

## Sheet: Suppl_1e
		Percentage of beating Ebs
		Set 1	Set 2	Set 3
	WT_EB	0	0	0
	Clta-/-_EB	0	0	0
	Cltb-/-_EB	60	36.6667	50
	Orinary One-ANOVA test
	Number of families	1
	Number of comparisons per family	2
	Alpha	0.05
	Dunnett's multiple comparisons test	Mean Diff.	95.00% CI of diff.	Significant?	Summary	Adjusted P Value	A-?
	WT_EB vs. Clta-/-_EB	0	-15.80 to 15.80	No	ns	>0.9999	B	Clta-/-_EB
	WT_EB vs. Cltb-/-_EB	-48.89	-64.69 to -33.09	Yes	***	0.0002	C	Cltb-/-_EB

## Sheet: Suppl_1f
		Set 1	Set 2	Set 3	P-value calculated Student Paired T test
	Mlc-2v
	WT_EB	1	1	1
	Clta-/-_EB	4.69166	2.67912	10.7085	0.105558
	Cltb-/-_EB	465.256	80.6341	28.4546	0.238919
	α-Mhc
	WT_EB	1	1	1
	Clta-/-_EB	3.88234	1.24436	3.53296	0.084743
	Cltb-/-_EB	22.9825	59.6982	23.0497	0.048784
	CTnI
	WT_EB	1	1	1
	Clta-/-_EB	3.01405	1.71247	0.560588	0.342602
	Cltb-/-_EB	3.28343	14.1141	1.43142	0.253082

## Sheet: Supple_1g
		Set 1	Set 2	Set 3	P-value calculated Student Paired T test
	Oct4
	WT mESCs_EB	1	1	1
	CltaKO_mESCs_Clone 1_EB	2.65761	2.58601	4.60497	0.0260144
	CltbKO_mESCs_Clone 1_EB	2.58191	0.353787	1.25802	0.571815
	Clta_bKO_mESCs_Clone 1_EB	0.577266	1.43121	0.469159	0.597777
	Sox2
	WT mESCs_EB	1	1	1
	CltaKO_mESCs_Clone 1_EB	3.0419	3.20788	4.45195	0.00447889
	CltbKO_mESCs_Clone 1_EB	2.98021	0.447866	1.17963	0.515655
	Clta_bKO_mESCs_Clone 1_EB	0.612832	1.61172	0.166994	0.659661
	Nanog
	WT mESCs_EB	1	1	1
	CltaKO_mESCs_Clone 1_EB	3.23729	4.15241	4.06911	0.000644695
	CltbKO_mESCs_Clone 1_EB	4.13795	0.45217	1.51943	0.397431
	Clta_bKO_mESCs_Clone 1_EB	0.478084	0.868553	0.123158	0.0768576
	Klf4
	WT mESCs_EB	1	1	1
	CltaKO_mESCs_Clone 1_EB	0.242887	1.48176	0.933268	0.766289
	CltbKO_mESCs_Clone 1_EB	1.5652	4.28276	3.43183	0.0595282
	Clta_bKO_mESCs_Clone 1_EB	0.843954	2.58826	1.11968	0.393413

## Sheet: Supple_1h
	T	Set 1	Set 2	Set 3	P-value calculated Student Paired T test				AFP	Set 1	Set 2	Set 3	P-value calculated Student Paired T test
	WT mESCs_EB	1	1	1					WT mESCs_EB	1	1	1
	CltaKO_mESCs_Clone 1_EB	2.98381	1.62998	0.405029	0.41731				CltaKO_mESCs_Clone 1_EB	0.581911	0.768326	0.087697	0.0623654
	CltbKO_mESCs_Clone 1_EB	9.35377	0.706284	1.004	0.396616				CltbKO_mESCs_Clone 1_EB	89.125	18.9266	44.0793	0.0726936
	Clta_bKO_mESCs_Clone 1_EB	2.02591	2.59936	0.345024	0.38657				Clta_bKO_mESCs_Clone 1_EB	0.059319	0.567461	4.33113	0.653418
	Sma								Nestin
	WT mESCs_EB	1	1	1					WT mESCs_EB	1	1	1
	CltaKO_mESCs_Clone 1_EB	0.12482	0.235213	0.771638	0.0356112				CltaKO_mESCs_Clone 1_EB	0.618368	0.725216	1.71223	0.959946
	CltbKO_mESCs_Clone 1_EB	0.314611	0.772893	1.05692	0.257661				CltbKO_mESCs_Clone 1_EB	1.04487	1.00235	1.46384	0.311716
	Clta_bKO_mESCs_Clone 1_EB	0.664671	2.15007	1.43006	0.388075				Clta_bKO_mESCs_Clone 1_EB	1.08473	1.10128	1.18966	0.0183852
	Gata4								β-III-Tubulin
	WT mESCs_EB	1	1	1					WT mESCs_EB	1	1	1
	CltaKO_mESCs_Clone 1_EB	0.045883	0.795373	0.53598	0.0695762				CltaKO_mESCs_Clone 1_EB	0.694423	0.348907	1.24543	0.415172
	CltbKO_mESCs_Clone 1_EB	0.87967	6.4555	3.63747	0.174078				CltbKO_mESCs_Clone 1_EB	0.536279	0.11394	1.36362	0.421057
	Clta_bKO_mESCs_Clone 1_EB	0.776482	7.30897	2.26945	0.282561				Clta_bKO_mESCs_Clone 1_EB	1.00709	0.678741	0.724669	0.12813
	Gata6
	WT mESCs_EB	1	1	1
	CltaKO_mESCs_Clone 1_EB	0.054716	0.07682	0.291239	0.000338957
	CltbKO_mESCs_Clone 1_EB	0.623702	0.794006	0.816006	0.0136585
	Clta_bKO_mESCs_Clone 1_EB	0.65388	0.982	1.25854	0.850232

## Sheet: Supple_1i
	MAP2	Set 1	Set 2	Set 3	Avg	P-value calculated Student Paired T test
	WT_EB	1	1	1	1
	Clta-/- _EB	0.142385	0.322766	0.0954944	0.186882	0.000301
	Cltb-/- _EB	0.081042	0.598606	0.374463	0.35137	0.012365
	Clta_b-/-	0.576348	0.677412	0.159162	0.470974	0.028961
	β-III-Tubulin	Set 1	Set 2	Set 3	Avg	P-value calculated Student Paired T test
	WT_EB	1	1	1	1
	Clta-/- _EB	0.547986	0.170467	0.322766	0.347073	0.003993
	Cltb-/- _EB	0.098058	0.341651	0.493987	0.311232	0.003946
	Clta_b-/-	0.712784	0.144687	0.119368	0.325613	0.025325
