# Supplementary material for: CLCa mediates a novel cross-talk between Wnt secretion and actin organization
Source: Life Sci Alliance. 2025 May 2;8(7):e202402962. doi: 10.26508/lsa.202402962 (PMC12050421; doi:10.26508/lsa.202402962)
Supplement: Supplementary file 4 [file LSA-2024-02962_SdataFS2.xlsx]

## Sheet: Suppl_2a
Pou5f1/Oct4	Set 1	Set 2	Set 3	Avg	P-value calculated Student Paired T test
WT_mESCs	1	1	1	1
Clta-/- Clone 2	2.25005	1.34004	1.79195	1.79401	0.039066
Cltb-/- Clone 2	1.67731	1.7455	3.48071	2.30117	0.092136
Clta_b-/- Clone 2	0.95495	1.70221	1.99278	1.54998	0.149821
Sox2
WT_mESCs	1	1	1	1
Clta-/- Clone 2	2.88736	1.94131	0.959642	1.92944	0.170221
Cltb-/- Clone 2	0.816424	1.28404	1.29286	1.13111	0.451617
Clta_b-/- Clone 2	0.743436	2.66301	1.35144	1.58596	0.359332
Nanog
WT_mESCs	1	1	1	1
Clta-/- Clone 2	1.8867	0.772891	1.10373	1.25444	0.484007
Cltb-/- Clone 2	0.972005	0.712952	1.3561	1.01369	0.945115
Clta_b-/- Clone 2	0.70298	1.71076	1.42713	1.28029	0.403101
Klf4
WT_mESCs	1	1	1	1
Clta-/- Clone 2	2.47501	0.693746	2.0638	1.74419	0.239123
Cltb-/- Clone 2	1.15311	1.17727	2.07446	1.46828	0.197327
Clta_b-/- Clone 2	0.692246	1.16815	1.59849	1.15296	0.590296

## Sheet: Supple_2b
	WT			Clta-/-			Cltb-/-			Clta_b-/-
T	1	1	1
Sma	1	1	1
Gata4	1	1	1
Gata6	1	1	1
Nestin	1	1	1
	1	1	1
T	Set 1	Set 2	Set 3	Avg	P-value calculated Student Paired T test
WT_mESCs	1	1	1	1
Clta-/- Clone 2	0.307533	0.50714	0.779436	0.53137	0.02662
Cltb-/- Clone 2	0.16397	0.341127	1.46772	0.657606	0.448865
Clta_b-/- Clone 2	0.091937	0.368317	1.68279	0.714347	0.591745
Sma	Set 1	Set 2	Set 3	Avg	P-value calculated Student Paired T test
WT_mESCs	1	1	1	1
Clta-/- Clone 2	1.20477	2.13712	0.996676	1.44619	0.272145
Cltb-/- Clone 2	0.311614	0.51505	1.89166	0.906109	0.859152
Clta_b-/- Clone 2	0.129146	0.845899	1.89241	0.955818	0.935377
Gata4	Set 1	Set 2	Set 3	Avg	P-value calculated Student Paired T test
WT_mESCs	1	1	1	1
Clta-/- Clone 2	1.07911	0.864706	1.2134	1.05241	0.633002
Cltb-/- Clone 2	1.12331	1.359	5.46328	2.64853	0.306962
Clta_b-/- Clone 2	0.453032	1.29824	2.33671	1.36266	0.541987
Gata6	Set 1	Set 2	Set 3	Avg	P-value calculated Student Paired T test
WT_mESCs	1	1	1	1
Clta-/- Clone 2	0.890607	0.821978	0.838126	0.850237	0.001942
Cltb-/- Clone 2	1.6316	4.66419	5.44751	3.91443	0.066434
Clta_b-/- Clone 2	0.493064	1.04145	1.82357	1.11936	0.772617
Nestin	Set 1	Set 2	Set 3	Avg
WT_mESCs	1	1	1	1
Clta-/- Clone 2	4.09771	1.2955	0.71677	2.03666	0.376921
Cltb-/- Clone 2	1.91464	3.2955	1.24798	2.15271	0.128475
Clta_b-/- Clone 2	1.35358	1.32714	0.541848	1.07419	0.794351
β-III-Tubulin	Set 1	Set 2	Set 3	Avg
WT_mESCs	1	1	1	1
Clta-/- Clone 2	1.74736	0.763509	0.911133	1.14067	0.66993
Cltb-/- Clone 2	0.437591	0.318697	1.62364	0.79331	0.64581
Clta_b-/- Clone 2	0.708134	0.933819	2.05329	1.23175	0.60709

## Sheet: Supple_2c
Pou5f1/Oct4	Set 1	Set 2	Set 3	Avg	P-value calculated Student Paired T test
WT_EB	1	1	1	1
Clta-/- _EB Clone 2	3.09422	0.828299	3.46524	2.46259	0.150612
Cltb-/- _EB Clone 2	1.08348	0.475907	0.817736	0.792374	0.303131
Clta_b-/- _EB Clone 2	0.488631	0.916328	0.301833	0.568931	0.076811
Sox2
WT_EB	1	1	1	1
Clta-/- _EB Clone 2	5.05435	1.23651	2.72724	3.00603	0.145258
Cltb-/- _EB Clone 2	0.796993	0.623176	0.491889	0.637353	0.014802
Clta_b-/- _EB Clone 2	0.444013	1.42018	0.076442	0.64688	0.42821
Nanog
WT_EB	1	1	1	1
Clta-/- _EB Clone 2	1.66358	0.872105	1.56757	1.36775	0.214305
Cltb-/- _EB Clone 2	1.40903	0.540243	0.493424	0.814234	0.566456
Clta_b-/- _EB Clone 2	0.352974	1.01883	0.078284	0.483361	0.137952
Klf4
WT_EB	1	1	1	1
Clta-/- _EB Clone 2	0.730631	0.65533	0.637446	0.674469	0.000338
Cltb-/- _EB Clone 2	0.706528	5.34454	1.76006	2.60371	0.317008
Clta_b-/- _EB Clone 2	1.10518	3.31205	1.319	1.91207	0.264089

## Sheet: Supple_2d
T	Set 1	Set 2	Set 3	Avg	P-value calculated Student Paired T test
WT_EB	1	1	1	1
Clta-/- _EB Clone 2	2.65969	1.065	1.16146	1.62871	0.290196
Cltb-/- _EB Clone 2	6.23509	1.16549	0.264039	2.55487	0.449853
Clta_b-/- _EB Clone 2	0.77396	2.21383	0.377628	1.12181	0.837849
Sma	Set 1	Set 2	Set 3
WT_EB	1	1	1	1
Clta-/- _EB Clone 2	0.232702	1.66765	0.393766	0.764707	0.631519
Cltb-/- _EB Clone 2	0.181844	0.539992	1.19199	0.637943	0.287964
Clta_b-/- _EB Clone 2	0.50108	1.9854	1.81172	1.43273	0.407957
Gata4	Set 1	Set 2	Set 3
WT_EB	1	1	1	1
Clta-/- _EB Clone 2	0.138339	0.4805	0.482738	0.367192	0.005224
Cltb-/- _EB Clone 2	0.731559	9.81904	1.78556	4.11205	0.339151
Clta_b-/- _EB Clone 2	0.67431	1.3144	17.0091	6.3326	0.374612
Gata6	Set 1	Set 2	Set 3
WT_EB	1	1	1	1
Clta-/- _EB Clone 2	0.385361	0.309014	0.302232	0.332202	1.5e-05
Cltb-/- _EB Clone 2	0.387107	0.864757	0.571242	0.607702	0.047801
Clta_b-/- _EB Clone 2	0.685256	0.389586	1.56159	0.878811	0.747899
AFP	Set 1	Set 2	Set 3
WT_EB	1	1	1	1
Clta-/- _EB Clone 2	0.856806	0.549123	0.311371	0.572433	0.053643
Cltb-/- _EB Clone 2	87.4183	20.1629	19.4606	42.3472	0.140462
Clta_b-/- _EB Clone 2	0.690952	0.069057	0.005457	0.255155	0.027121
Nestin	Set 1	Set 2	Set 3
WT_EB	1	1	1	1
Clta-/- _EB Clone 2	0.653277	0.86896	0.672497	0.731578	0.017616
Cltb-/- _EB Clone 2	0.579952	0.743526	1.04074	0.788074	0.191204
Clta_b-/- _EB Clone 2	0.921848	1.58437	2.18845	1.56489	0.197374
β-III-Tubulin	Set 1	Set 2	Set 3
WT_EB	1	1	1	1
Clta-/- _EB Clone 2	3.03668	0.952751	0.691838	1.56042	0.492091
Cltb-/- _EB Clone 2	0.520217	0.127934	0.915114	0.521088	0.102778
Clta_b-/- _EB Clone 2	0.65924	0.915816	0.235114	0.60339	0.116345
