# Supplementary material for: CLCa mediates a novel cross-talk between Wnt secretion and actin organization
Source: Life Sci Alliance. 2025 May 2;8(7):e202402962. doi: 10.26508/lsa.202402962 (PMC12050421; doi:10.26508/lsa.202402962)
Supplement: Supplementary file 5 [file LSA-2024-02962_SdataFS3.xlsx]

## Sheet: Supple_3a
List of genes used for GO and KEGG pathway analysis for CltaKO mESCs
GeneName	log2FoldChange
Acta1	-4.86723
Acta2	-4.82707
Aspa	-2.49442
Apoe	-2.42153
C1qb	-5.21901
Ccnd2	-2.03999
Cd19	-6.68073
Cd4	-3.59937
Cdh2	-2.84264
Cdx2	-9.19189
Ckm	-5.65197
Clps	-6.84801
Col12a1	-4.79406
Col2a1	-2.6022
Col4a5	-4.38136
Col5a1	-5.17079
Col6a2	-6.53779
Col8a1	-6.80305
Crabp2	-3.1963
Cryga	-6.33684
Cyp1a1	-2.06324
Cyp1b1	-2.75379
Ebf1	-10.327
Egr1	-2.20975
Egr2	-2.59398
Eln	-2.45478
Emx2	-8.16485
En1	-7.9887
En2	-2.31299
Ets1	-2.19242
Mecom	-2.35354
Zfp521	2.02933
Evx1	-6.99116
Fgf5	-7.25713
Flt3	-5.65495
Fosb	-6.53592
Gabra3	-6.0659
Gabra5	-2.54252
Slc6a11	-6.22435
Gal	6.52984
Gata3	-3.61152
Gata4	-4.24315
Gbp2b	-2.78385
Gdf7	-2.34387
Ghr	-2.20285
Gja1	-3.39842
Glra2	-5.8099
Glrb	2.40735
Lrp2	-15.372
Gria4	-2.62465
Grid2	-2.5509
Grik2	5.48881
Grin2a	-2.22114
Grin2c	2.15994
Gsc	2.19557
Gsx1	-8.32166
H19	-6.20531
Serpind1	-5.29714
Hoxa10	-4.04858
Hoxa11	-6.48255
Hoxa2	-3.345
Hoxa3	-3.34912
Hoxa4	-3.25382
Hoxa5	-9.97454
Hoxa9	-8.41342
Hoxb1	-4.70198
Hoxb2	-5.00242
Hoxb3	-8.96122
Hoxb4	-3.71094
Hoxb7	-7.1263
Hoxb8	-4.9012
Htr1d	-2.75237
Igf2	-3.16706
Il1a	5.30727
Itga1	-3.82689
Krt17	2.13436
Krt18	-2.89441
Krt19	-2.0928
Krt7	-9.82798
Ldhb	2.02582
Lef1	-11.0221
Anxa1	-3.37738
Mas1	-5.75085
Ascl1	-5.54047
Clec10a	-5.98723
Kmt2a	3.92057
Mmp9	-4.08981
Msx1	-8.56379
Myb	-2.33493
Mylpf	-2.01634
Nkx2-5	-2.29836
Oprd1	-3.30616
Oxt	5.57382
Pax2	4.91273
Pax3	-5.9394
Pax6	-10.6913
Pbx1	-2.30825
Pcp2	-5.71197
Prf1	-3.11985
Abcb4	2.77121
Prkch	-2.40626
Pklr	-2.02796
Serpine1	-2.08629
Pmp22	-2.47142
Prrx1	-5.98846
Pnmt	-2.77387
Prim1	2.27629
Prlr	-7.02771
Pygm	9.8859
Rac2	2.41975
Trim30a	3.61097
Rxrg	-4.57291
Saa2	-6.62446
Sox3	-2.55054
Spta1	-3.47038
Sts	-7.47137
T	-8.44936
Tac2	5.65155
Tap2	-21.1992
Phf1	7.57232
Tgfb2	-2.5857
Tgm2	3.22007
Thbs1	-5.51059
Thbs2	-8.55702
Tnp2	5.10199
Ubc	-12.7177
Uba1y	-4.01483
Upk2	-7.33979
Vtn	-6.14553
Wnt3	-2.65933
Wnt4	-2.09139
Wnt7a	-7.83989
Wt1	-4.31029
Zfy1	-7.30434
Pde4b	-2.69189
Mfap2	-2.04499
Acan	-2.72689
Fgf8	-4.89065
Siglec1	5.79555
Kdm5d	-7.93061
Tnc	-7.48283
Cpe	2.42068
Pou4f3	-6.87484
Pou4f2	2.05735
Star	-22.0737
Gbp2	-3.16555
Six1	-2.3202
Pdx1	-6.36369
Fosl2	-10.41
Reln	-2.75377
Gfi1	5.57382
Sod3	-5.06692
Inpp5b	3.47754
Mcf2l	-2.15475
Cacnb3	-2.40433
Cxcl12	-4.95899
Hand1	-3.81624
Hand2	-5.22305
Nog	-2.24351
Cnr1	-2.44741
Penk	2.59674
Cox6a2	6.20963
Atoh1	-5.64887
Dll1	-3.6173
Tfap2a	-2.24895
Scnn1b	5.40089
Meis1	6.6865
Cdkn2b	-2.36311
Cdkn2a	-2.0315
Kcnj6	2.36047
Ltb	-3.18991
Nkx1-2	-2.34068
Hnrnpl	2.13667
Hes3	-6.03178
Cnn1	-2.4553
Mxd4	-3.05787
Slc9a2	4.90099
Cnn2	-2.57058
Adcyap1	-5.06774
Efnb2	-2.67149
Adam19	-2.29011
Adam12	-6.4208
Cdkn2c	-7.18833
Tagln	-6.66151
Spink1	-9.14034
Trim36	-2.63055
Matn1	3.01031
Baat	-5.28415
Adra1d	-4.70348
Zic1	-6.36071
Srpk1	-2.33108
Fosl1	-3.07287
Inpp5d	3.31638
Epha1	-2.62034
Il17ra	-22.527
Lefty1	-2.05704
Cdh6	-2.83757
Cdh10	-3.59336
Efna5	-20.904
Csn3	-7.72819
Gata6	-8.13958
Sema3c	-2.12628
Irgm1	-2.4699
Gpm6a	-2.40797
Gpm6b	-2.70616
Slc5a1	-2.13607
Dnah1	-2.50244
Hoxb13	-2.44999
Myo9a	3.47284
Stra6	-7.94163
Neurog1	-8.74222
Crmp1	-5.31251
Has2	-4.79158
Ctsk	-6.82925
Wnt8a	-5.82747
Emp1	2.25821
Rgn	5.86146
Zfp160	-22.5525
Alx4	6.61282
Insl3	4.14193
Oxtr	-3.20023
Fgf14	-3.36782
Kif21b	-2.40856
Ddit3	2.92936
Adamts1	-2.2475
Epha8	-2.26845
H2-Bl	-8.84231
Sfrp1	2.64123
Klk1b5	4.72565
Prtn3	-2.98327
Clta	-6.64214
Serping1	-11.0344
Uty	-7.07237
Lfng	-10.1261
Ephb1	-3.51533
Fgfbp1	-4.1886
Cyp26a1	-4.33817
Nrxn2	-2.34174
Esx1	-2.51718
Nrxn1	-6.41982
Cd81	2.40838
Car4	-3.04888
Ackr1	-5.21928
Sycp1-ps1	3.13257
Ucp3	3.48608
Nrp2	-2.09628
Lmx1b	-2.03969
Gfra1	3.19016
Mras	2.41778
Phox2b	-5.5407
Slc32a1	2.05167
Igf2os	-2.27712
Fxyd2	3.1292
Cbx7	-2.06825
Wnt9b	-5.93775
Anxa3	-2.39966
Art4	2.64098
Meg3	-12.2073
Sema6a	-5.0955
Slc16a2	-3.6941
Olr1	-4.35707
Apba2	2.10199
Dnmt3b	-2.24011
Dnmt3a	-2.62983
Prss40	-5.4838
Axin2	-2.1204
Gfi1b	-5.28836
Alx3	6.10299
Ankrd22	-2.72632
Cnih2	-2.85336
Kcnn4	-2.12959
Dlg4	-3.58468
Klc3	-2.04118
Egr3	-3.518
Pcdh8	-8.02452
Cyp2c39	-5.93941
Slfn2	-6.28523
Usp9y	-5.8436
Enpp2	-7.79022
Matn4	-2.15784
Trpm1	2.41211
Sprr2a1	-4.80452
Atp10a	-4.8251
Heph	-4.98812
Dok2	-2.36451
Artn	-2.93094
Grap2	-4.90457
Angpt4	-6.25945
Mapk11	-2.6335
Itgb8	-6.60402
Hivep2	-2.32968
Fhl2	-3.63668
Aire	-3.50724
Cacna2d3	6.57239
Neurod1	-2.40121
Myh4	-5.59635
Csf1	-9.28342
Crlf1	-3.04719
Sema3e	-2.07407
Gldc	-2.08371
Ush2a	-4.22201
Zim1	-2.10595
Slc34a2	-2.77464
Vgf	-5.60422
Wif1	6.49358
Car14	-2.98862
Cdh18	-6.0727
Oasl2	-2.3986
Zeb2	-3.68103
Ubd	-7.72132
Lypla1	2.14127
Aadat	-3.24256
Tenm1	-2.00999
Vax2	3.50638
Cd52	-5.28901
Gadd45g	-3.14298
Foxf1	2.96256
Ror1	-5.222
Dysf	-2.29993
Pclo	-2.41748
Ddx3y	-5.7175
Eif2s3y	-7.15867
Corin	2.95136
Vsnl1	-2.28931
Abcd2	-3.4789
Nrk	-3.08746
Grm6	-6.25645
Grm8	-6.56874
Mmel1	-2.31786
Abca7	-4.98714
Magel2	-4.08622
Pkd2l1	-4.89384
Meltf	2.24208
Snai3	-2.21455
Mapk8ip3	-8.96438
Usp21	-2.7951
Fbxl8	-3.46071
Hs6st2	-2.06255
Irx4	-7.24142
C1ra	-6.71111
Atoh7	-4.48183
Isg15	-6.48606
Mybph	6.64937
Rab25	-2.16143
Rcan2	2.41649
Cldn6	-2.91125
Cldn7	-2.52685
Dnmt3l	-3.26104
Pdgfc	2.3198
Insm1	-5.54624
Tacstd2	-3.18388
Msln	5.88689
Fxyd1	-4.89647
Myot	3.91404
Rhox9	-2.41273
Fetub	-21.5711
Slc5a4b	-2.30612
Tex13b	7.74308
Tex16	-6.89673
Fign	-2.88705
Patz1	-2.42766
Cldn9	-2.33263
Ufc1	-2.04125
Anapc11	-2.36488
Commd5	-2.24662
2610528J11Rik	-2.77191
Cd99	-6.25829
Hoxaas2	-7.133
Lix1	-2.28397
Lrrk2	-2.09373
Tspan1	-2.66263
Pxdc1	-2.52811
1700010I14Rik	2.94819
Snapc5	2.86496
1700093K21Rik	-5.21122
Saxo2	2.18452
1700095A21Rik	-2.17394
Tmem100	-6.29044
Ccdc80	-6.44955
Ndnf	-5.71516
Wfdc15a	6.04849
Fam24a	5.2079
Fam229a	-2.91796
Lrriq4	-2.29183
Cilp2	-4.43392
Tmem219	-3.41525
Gpr153	-3.81818
Galnt6os	-2.14974
Vstm5	2.20058
Erp27	4.8644
2310047D07Rik	-6.25519
Sel1l3	-3.6785
Mzb1	5.98666
Rasip1	-11.8719
2610027K06Rik	-2.91507
2810403D21Rik	-6.10656
Esrp1	-3.69849
Cysltr2	-3.22409
Sash1	-2.07837
Trim47	-3.96993
Hk1os	-6.2601
Gprasp1	5.53767
Tmem143	-3.31925
Fbln7	-2.6151
Unc13d	-4.23609
Glipr2	-2.11894
Qpct	2.10222
Myl6b	-8.32479
Magea9	-8.1056
4921504A21Rik	5.57607
Prss22	-2.71658
Ccdc81	5.57382
Gpr39	-6.67719
Tbc1d9	-3.81286
9030404E10Rik	3.53527
Mettl7b	-2.91387
Aox3	-7.90908
Antxr2	-6.17584
Ephx3	3.55753
Myof	23.5328
Fthl17a	-6.53541
1700001J11Rik	-4.98512
Kcnmb2	-6.28936
Ceacam18	5.57267
Lypd3	-3.08023
2610206C17Rik	-2.25723
2610307P16Rik	-7.6853
Exosc6	2.30953
2700012I20Rik	-2.91372
2700070H01Rik	4.86348
Eme2	-7.26262
Serp2	2.46169
Rspo3	-6.13976
Crtac1	2.35478
Ppp1r16a	-2.57585
Pcdh18	-2.3287
Bmper	-6.18434
1700039E22Rik	5.65364
Prss44	-3.5992
1700048M11Rik	5.65049
1700060C20Rik	6.10408
Tex35	3.20882
Mipol1	2.08241
1700108F19Rik	3.33097
Vgll3	-2.26489
Dppa3	-2.82751
Gata3os	-2.70361
Rin2	-3.38134
Sdr42e1	-5.97808
Robo4	-2.20544
Gtsf1	-2.45075
Crct1	-7.14204
Muc5b	-5.14166
4933407K13Rik	-8.47923
Duxf3	-2.18374
Tmc5	-3.41623
Magec2	-3.96291
Exoc3l2	-3.54921
Sost	-5.93549
Nkx6-3	3.18389
Pyroxd2	6.3554
4930453H23Rik	-2.45585
Mdga1	3.57484
Kbtbd11	3.29806
Platr14	-2.62646
4930488N24Rik	3.60525
4930539M17Rik	-2.31667
Spaca6	-9.76389
Cox8c	-3.7278
1700012J15Rik	-6.26322
1700016J18Rik	5.10274
Brsk2	-2.03896
5033417F24Rik	-4.23218
5830433I10Rik	-5.21907
Gbp8	-6.2198
Fam131b	-2.13101
Jakmip2	-2.70211
Tbx18	-5.47908
Slc24a2	-2.96156
Fam187b	-2.54067
Prss23	-6.01964
Kndc1	-8.83345
Pla2g10os	-6.1347
Spcs3	-5.35638
Clasp1	-5.06514
Ckmt2	-5.14358
Dok5	-7.40108
Brd1	7.69835
Chst1	-2.87204
Mrap	6.44893
D330022H12Rik	2.40943
Nxnl1	2.28897
9430041J12Rik	-6.21726
Chst15	-22.6908
Adamtsl1	-2.64529
Sla2	4.98805
A930018O16Rik	-3.77845
4930547E08Rik	5.10508
Adgrf4	6.64965
2310010J17Rik	-2.2842
2810030D12Rik	2.33823
2500002B13Rik	2.16611
1700104B16Rik	-4.8126
Filip1l	-7.74085
Nckap1l	-10.0325
9130024F11Rik	-2.73828
Cysltr1	-7.21454
Gbp3	-6.87531
Pgap6	-2.37932
Pitpnb	5.53179
Smpd3	-2.22745
Sp5	-2.76157
Creg2	5.98709
Asb4	-6.94284
Smoc1	-2.16832
Shank3	-10.5503
Tesc	2.26568
Stmn4	-3.84605
Jdp2	2.16946
Urml	-5.34906
Tmem108	3.0767
Pdzrn3	-2.51347
Setbp1	-2.03745
Adgrb1	3.23638
Dusp15	-5.75677
Tinagl1	-6.14243
Ifi30	2.15138
Zfhx4	-2.49475
Tmem237	5.15317
Stum	2.35007
Myl9	-2.14564
Prom2	-2.15901
Duox1	-2.46737
Mylk2	-2.67353
Adgrl2	-2.41933
Clca4a	-5.00982
Clca4b	-3.81787
Acnat1	-5.59417
Upk3b	-3.24359
C86187	2.7382
Slc22a13	-5.35417
Phldb1	-2.23326
Tmem26	3.49071
Enpp3	-3.50758
Inca1	-3.03728
Tns4	-3.49259
Pik3r6	6.04769
Lratd1	-2.77483
Ccno	-3.30921
Kdelr3	2.16428
Mal2	-3.56148
Ccdc184	-3.51915
Brpf3	-3.59534
Pkdcc	-3.075
Nexmif	-2.10471
Vmn1r48	-2.09925
Mageb4	2.13065
Obox6	-3.13235
Olig3	-5.67682
Zfp264	5.84627
Prelp	6.04655
Optc	4.86157
Ehd2	-2.23011
Cbln4	-5.29165
AA543401	-3.3946
Pramel6	-7.2333
Pramel7	-6.53678
Cd209c	-3.70349
Cd209d	-2.90736
Inpp4b	-6.82043
Il17rc	3.18262
Plxna4	2.98086
Acer1	-4.05901
Clca3b	-2.15556
Grhl2	-3.03663
Lgi3	2.37939
Diras1	-2.88148
Rab40b	5.48996
Rassf9	-5.53876
B3gnt7	-2.07513
Ddx60	4.14868
Ces4a	-4.48182
Bnipl	-2.28856
Rhbdl1	5.10588
Nrbp2	-2.38209
Lrrc26	-4.48302
Cyp2j13	-6.18859
Tmprss11d	-3.04213
Ablim2	2.07171
Rasgrp4	-2.28865
Zfp352	-2.69097
Trim61	-6.73186
Plekhn1	-5.5361
Ovol3	-2.74928
Fam20a	6.20995
Igsf11	-2.29596
Sgcz	-6.67527
Maml2	-2.71053
4930572O03Rik	-4.98458
Cdcp1	-2.37732
Rptoros	-2.21013
Cxxc4	-3.6498
Gsap	-2.13247
9630028B13Rik	5.79354
Zfp608	-9.67715
Zfp865	-8.8348
Tor4a	23.3884
Mfsd4a	2.13313
Tmcc3	-2.23092
A830049F12Rik	8.83679
Vwc2	-7.00692
Cntln	2.05587
5930430L01Rik	7.01836
Sidt1	5.72502
Sp8	-5.82397
Themis	-5.89542
Pheta2	-3.62296
Mmp25	-2.2031
9930014A18Rik	-2.07401
3632454L22Rik	-2.62511
Bend6	2.0679
Klhdc7a	2.13344
Kctd12b	-3.53114
Prtg	-4.09879
Olfml2a	-3.61723
C330018A13Rik	2.09847
Samd5	-4.99296
Micall2	-2.45479
Map7d3	-2.25461
Zdhhc17	-2.14066
Kcnh8	-6.06677
Arl4c	-2.46231
St6gal2	-2.1307
Cd109	-2.42972
Vgll2	-4.59726
Rbm11	6.31141
Sfmbt2	-3.40766
Nbeal2	-9.57658
Rasef	-2.09082
Syne2	5.40654
Crxos	-3.25845
Asic4	3.50332
Rtl1	-4.2749
Zfp703	-9.48852
Pkd1l2	-3.03218
Trim50	-5.80455
Speer4d	-4.59726
Arsi	-3.53471
AA465934	6.65085
Arhgap33	-10.0677
Zbbx	-6.78425
Nphs1os	-7.85831
Mirlet7i	-4.35631
Dagla	-22.5926
Slitrk3	-4.70564
Slitrk2	-7.10295
Pramel37	-2.62423
Dnah3	-4.98268
Plch1	5.27656
Asxl1	-5.25324
Gcnt4	2.39768
Myrf	-2.17853
Myrfl	-6.39055
Syndig1l	-5.53922
Zdhhc22	4.98753
Gm272	4.72565
Megf10	-2.62222
Gm614	5.21045
Srarp	-4.59648
Pcdh19	-2.05397
Fndc3c1	-11.3179
Thsd7a	-7.29012
Mrs2	2.22559
Tmem171	5.76816
Trim71	-3.23585
Ankdd1a	2.06711
Gm1600	4.66998
Gm1653	-4.48346
Tmprss7	-5.48206
Klhl6	-5.98768
Lypd4	5.30797
Pfkfb4	-2.97371
Lrrc4b	-2.41615
A830052D11Rik	-4.80264
Or6c5c	-4.09408
Mrgprd	5.57302
Eeig2	-9.88011
Duox2	-6.38904
Cerkl	-6.50595
Znrf3	-2.57587
B4galnt3	-2.44802
9330151L19Rik	2.09698
Dipk1c	-6.17908
Shisa3	-4.54201
Mir670hg	-6.45492
Kirrel3os	-4.35823
Trim67	-3.51857
Ip6k3	-4.89566
Xlr3c	-3.24036
Fcho2	-5.42247
Foxi3	-3.80323
Trpa1	2.5446
Pramel20	-5.66631
Zfp36l3	-3.85261
Xkr4	-6.35524
Vax2os	3.64195
Wdfy4	4.36291
Spink10	-5.07152
3425401B19Rik	2.4656
Vrtn	-5.05313
Ccdc194	-4.86487
7420426K07Rik	-5.07152
1700120B22Rik	-4.98839
Lrrc24	-2.62321
Gbp9	-2.1837
Rbbp8nl	-7.79157
Pp2d1	-3.84787
Tmprss9	-5.90336
Rps23rg1	-2.84747
Ccdc68	2.91199
Cyp2w1	-5.22597
Kis2	2.39601
Pnpla1	-5.94736
Mir138-2	-2.57692
Mir106a	-5.3852
Mir339	-3.70591
Mir369	-4.70028
Mir409	-4.98482
Mir412	-4.48274
Mir678	-2.81769
Mir679	-4.22201
Dmrtc1b	-5.36209
C130021I20Rik	-6.0327
Ccdc152	5.31066
Gm10865	-5.6021
C630004L07Rik	5.72502
Gm10044	7.13067
Gm9776	7.68859
Gm10584	-5.9034
Trpc5os	2.34964
A630072L19Rik	-2.70191
Gm9881	2.0266
Gm10209	-3.78318
Gm10224	3.47695
Gm10840	-5.75411
Erfl	-2.9223
Gm6360	4.17945
Gm4844	5.48942
Calhm1	2.95035
Gm4995	4.02626
Gm9078	3.34737
Gm5535	-5.35562
Gm6909	-5.21731
Zscan4b	-8.80386
Fam236f	-3.5392
Vmn2r1	3.50015
Prr23a2	-2.57088
Spata31d1b	-4.31244
Gm8503	-4.89892
Gm6518	-5.53655
Gm8126	4.8644
Gm16440	2.67488
Meiosin	-2.01858
Zfp541	-7.04306
Gm7614	3.25463
Gm9085	3.03895
Col6a5	-2.9072
Tstd1	2.19761
Ccdc121rt3	-2.54189
Gm5890	2.71344
Gm12790	-2.03954
Gm13040	-3.94336
Gm12781	-5.84959
Gm12298	5.21151
Gm13057	-9.01086
Gm14487	4.86279
Gm11515	-6.15497
Gm13503	5.57382
Gm12764	-3.45245
Gm11517	-7.00185
Trabd2b	-7.35637
Pramel24	-2.12916
Gm11564	-5.88823
Faxdc2	-3.77493
Pramel30	-2.20812
Gm12827	2.8226
Gm12508	6.35608
Gm12031	-5.65044
Gm14133	-5.97886
Gm11218	-2.68481
Pramel31	-9.66124
Prdm16os	2.70704
Gm13846	4.36351
Rad21l	-5.85091
Gas2l2	-4.90019
Gm13889	2.9051
C230037L18Rik	-2.54164
Gm13748	-6.14358
Gm14419	24.9903
Pramel50	-2.12761
A230020J21Rik	6.15695
Pramel51	-5.28844
Apol7e	-2.30164
Hotairm1	-3.21125
Gm15050	-3.2596
Gm11554	-3.45487
Gm14569	-7.75574
Zscan4f	-12.1515
Gm9899	3.4793
Gm11569	-4.48243
Gm10406	2.47303
Parp10	-21.7097
Zfp980	-6.49261
Gm11532	-9.49409
Xaf1	2.50026
Nlgn4l	-3.5213
Gm7104	-3.15431
Gm7819	-6.93954
Gm8801	-21.0703
Gm9595	11.5544
Gm2128	-7.6132
Lncenc1	-9.49017
Tex13d	-3.02349
Gm3371	5.10117
Gm3558	2.45272
Gm3561	-5.80425
Gm3642	2.71612
Gm3685	4.71633
Gm3716	-7.74314
Gm3893	2.37587
Gm4017	-2.42189
Gm4123	-2.59924
Zfp969	-9.74923
Gm4301	-2.36073
Gm4302	-2.39977
Gm4303	-2.12503
Gm4307	-2.2644
Gm4312	-2.35163
Gm4718	-5.539
Gm15736	5.9301
Gm15738	-2.9544
Mir1188	-5.14626
Mir1198	2.61171
Mir466i	-4.70411
Gm9631	-2.39329
Gm16146	-2.77792
Gm16159	-2.74163
Gm16016	5.65202
Gm14861	2.13244
Gm15816	4.59888
Gm16136	-6.32874
Gm16201	8.48948
Gm9734	2.13322
Gm10778	-10.2169
Mir1906-1	-2.26188
Scarna8	-2.39135
Gm16357	2.23183
Sprr2a2	-4.89815
Npcd	10.866
Gm44502	-9.30835
Gm16525	4.68988
n-TYgta6	4.86226
Gm16551	-5.90001
Mir3072	-4.5918
Gm17266	-2.50811
Gm17576	4.86348
Platr30	-2.14033
Mir5114	2.34411
Gm17769	-5.75387
Trav5-2	-2.45532
Gm19325	5.79354
Gm19466	5.20866
Gm19653	-4.34892
Gm19897	-5.48206
Gm20385	-9.17484
Pakap	3.41767
Gm20684	-8.59885
Gm21149	-3.36022
Gm21190	-6.06673
Gm21358	-4.98459
DQ267100	-4.60015
Gm22127	-2.11806
Gm23300	-2.10154
Gm23497	-3.91639
Gm23508	-4.48449
Gm24357	-2.86225
Gm24564	-4.22201
Gm24598	-3.81183
Gm25973	-3.20721
Gm26604	-5.65089
Gm26654	-4.98574
Gm26891	-5.64954
Gm27021	-7.65113
Mir7063	-2.04043
Mir7660	-4.21991
Mir7653	-2.51725
Mir7652	-2.34746
Mir7686	-4.21991
Gm28530	-7.549
Gm28729	-2.89279
Gm28874	5.10432
Gm29040	5.49169
Gm29932	-2.45251
Gm29943	-3.00217
Gm30042	-5.36118
Gm30060	-4.98495
Gm30081	-5.47935
Gm30140	5.49115
Gm30164	-5.3564
Gm30262	3.69625
Gm30320	2.05755
Gm30363	-4.93962
Gm30368	-5.80646
Gm30370	3.21777
Gm30417	-5.93935
Gm30527	-4.90264
Gm30541	2.04328
Gm30605	-5.7044
Gm30681	-3.10655
Gm30708	-2.9761
Gm30716	3.00759
Gm30733	5.92496
Gm30762	-5.41929
Gm30767	-4.98458
Gm30794	4.72439
Gm30827	-5.80359
Lnclep	6.20779
Gm31107	5.57109
Gm31233	-4.21498
Gm31414	2.86861
Gm31518	2.68339
Gm31593	-5.41536
Gm31623	-2.00009
Gm31728	5.48942
Gm31734	2.26659
Gm31791	-2.06019
Gm31835	-3.31402
Gm32117	5.40309
Gm32236	-2.91169
Gm32296	-5.54155
Gm32492	5.72573
Gm32506	5.99031
Gm32620	5.57494
Gm32640	-5.29651
Gm32658	4.86157
Gm32743	2.70964
Gm32871	5.21
Gm32917	-2.07136
Gm32918	-6.1396
Gm32960	4.8644
Gm33097	-5.6013
Gm33159	-5.41542
Gm33168	-3.28776
Gm33230	-2.03871
Gm33272	-3.83306
Gm33427	5.79777
Gm33458	-3.35432
Gm33490	2.10521
Gm33778	-4.80264
Gm33950	-2.45465
Gm34061	5.57109
Gm34081	-8.53464
Gm34199	5.30797
Gm34244	-5.36209
Gm34293	2.65115
Gm34391	4.98591
Gm34621	5.39959
Gm34885	-2.17672
Gm34907	6.57391
Gm34917	5.57222
Gm34996	2.05174
Gm35066	-3.81328
Gm35167	-5.70258
Gm35476	-5.98501
Gm35478	6.15866
Gm35546	-6.10379
Gm35631	-6.1808
Gm35648	5.48758
Gm35857	4.35068
Gm35941	4.72439
Gm35974	-5.98582
Gm36180	-5.2175
Gm36541	5.57267
Gm36555	-4.31195
Gm36696	-5.54115
Gm36715	6.35441
Gm36756	5.10432
Gm36818	-4.22247
Gm36845	3.26727
Gm36897	-2.90898
Gm38431	9.36776
Gm38506	6.35719
Gm38523	4.98805
Gm38648	-5.28363
Gm38660	-7.25428
Gm38678	-4.80159
Gm38687	5.65202
Gm38872	5.10331
Gm38998	6.21067
Gm39059	-6.10471
Gm39069	5.10274
Gm39122	-6.51761
Gm39123	-4.59762
Gm39215	8.85447
Gm39286	5.65118
Gm39305	-2.15088
Gm39325	4.8644
Gm39488	-7.0673
Gm39667	5.72431
Gm39719	5.49038
Gm39830	-6.45258
Gm39918	-5.14426
Gm39922	6.35788
Gm39933	5.30727
Gm39988	-5.60771
Gm40044	-6.14346
Gm40085	2.21086
Gm40312	-4.59477
Gm40856	4.05178
Gm40881	-22.4037
Gm40884	-5.84878
Gm40964	4.86226
Gm40987	3.64879
Gm41108	4.98753
Gm41177	-6.10543
Gm41222	4.86226
Gm41273	-4.89384
Gm41349	-5.84772
Gm41350	-2.98172
Gm41399	5.79589
Gm41450	2.28869
Gm41459	5.10432
Gm41504	-6.32695
Gm41537	-3.46512
Gm41545	4.7224
Gm41611	5.21224
Gm41640	-2.35746
Gm41686	4.83374
Gm41758	-2.70523
Gm41784	4.86279
Gm42004	-2.26349
Gm42027	-7.08375
Gm42306	-2.2583
Gm42307	2.13696
Gm42308	-3.26281
Gm42323	-2.71599
Gm42808	-2.6932
Gm43117	-4.49011
Gm43305	2.8934
Gm43837	5.5705
Gm43868	4.15411
Gm45446	-4.9063
Gm45756	3.12842
Gm46095	6.61227
Gm46142	-2.04042
Gm46162	5.40309
Gm46268	-2.70551
Gm46335	3.41058
Gm46406	-5.42072
Gm46422	-2.39402
Gm46457	2.74479
Gm46538	4.72659
Gm46590	-6.06211
Gm46650	5.21
Gm46869	4.40568
Gm48551	8.92702
Gm48584	5.72573
Gm51018	-3.77807
Gm51574	-2.03911
Gm51648	3.41502
Gm51659	2.41578
Gm51681	-5.7073
Gm51700	5.79452
Gm51746	5.20866
Gm51775	-3.18078
Gm51805	-4.48646
Gm51965	-5.70347
Gm52114	-2.84647
Gm52182	-2.35899
Gm52193	3.19678
Gm52257	-4.48719
Gm52294	5.21045
Gm52329	5.44195
Gm52428	-5.652
Gm52525	-5.93549
Gm52534	4.17617
Gm52633	-4.21951
Gm52634	2.22841
Gm52680	-5.06804
Gm52743	-4.35607
Gm52785	5.48942
Gm52797	-5.07294
Gm52813	-4.98549
Gm52858	-2.6826
Gm52886	-5.65406
Gm52902	-4.38168
Gm52918	-5.47468
Mir12193	2.16255
Gm51403	4.98753
Gm53194	-2.82203
Gm53205	-4.70675
Gm53211	4.72659
Gm53216	5.57607
Gm53248	5.79354
Gm53253	5.86281
Gm53259	-4.98718
Gm53356	2.28167
Gm53444	-3.64794
Gm53474	2.28824
Gm53513	2.37322
Gm53587	-2.06075
Gm53605	-2.03434
Gm53606	-5.07625
Gm53607	-4.35974
Gm53707	-2.44952
Gm53733	5.31129
Gm53925	-2.30831
Gm53964	4.98858
Gm54028	3.28313
Gm54083	4.98932
Gm54172	5.86224
Gm54212	5.40463
Gm54234	-6.42096
Gm54262	5.21045
Gm54283	-4.702
Akap17a	-2.64591
LOC620551	-2.02174
LOC665755	-5.42072
LOC100503733	-2.07378
LOC100862180	-2.19593
LOC100862192	-2.23456
LOC101055951	-2.51129
LOC105244755	5.86188
LOC115487345	2.541
LOC115490137	-6.31944
LOC118567333	-6.38909
LOC118568478	2.28307
LOC118568596	-5.98026
LOC122526781	2.47792
LOC101055790	-2.81113
LOC118567926	5.38296
LOC100861749	3.96923

## Sheet: Supple_3b
List of genes used for GO and KEGG pathway analysis for CltbKO mESCs
GeneName	log2FoldChange
Adrb1	3.62414
Amy1	5.23928
Cd19	-2.71918
Cdh2	-2.15892
Col8a1	-3.43289
Dcaf11	2.7057
Dio1	5.03389
Emx2	-4.7925
Fbp2	2.29151
Slc6a11	-6.29494
Gal	4.65677
Glra2	-5.88218
H19	-2.72593
Serpind1	-3.9269
Hlx	5.72521
Hmgb1	2.444
Hoxa2	-2.51443
Hoxa9	-2.1347
Hoxb1	-3.55457
Hoxb2	-2.32148
Hoxb3	-2.45609
Hoxb8	-4.97205
Il1a	6.08304
Itpr1	-2.26917
Lhb	2.53687
Maf	-5.61441
Mep1b	4.82385
Nat1	-2.79071
Ocm	2.89191
Pax3	-6.01043
Pax7	-5.05226
Pax9	4.92081
Pde6b	6.08304
Pdgfra	3.91787
Srgn	4.1287
Ptprc	4.9132
Pygm	9.32884
Saa2	-6.6954
Sim2	2.42678
Sox7	2.9017
T	-8.5184
Tac2	5.58092
Tap2	-21.2671
Tgfbr2	4.09079
Th	5.85584
Thrb	4.62511
Uba1y	-2.34804
Wnt3	-2.63736
Zfy1	-3.35186
Adora1	2.37214
Rapsn	-2.69428
Clcn5	-2.13481
Dsg3	4.56024
Syt2	2.36221
Siglec1	5.4175
Kdm5d	-8.00196
Runx1	2.23801
Tnc	-7.55467
Cav1	-3.03736
Ednrb	5.33043
Star	-22.1026
Inpp5b	3.73821
Adad1	7.60056
Hand2	-5.29447
S100g	5.5782
Nrcam	2.01067
Nkx1-2	-2.58302
Cnn1	-2.25399
Il6ra	-21.7544
Adam12	-2.72492
Cdkn2c	-4.8122
Tagln	-2.64941
Rpl26	-3.12834
Bcl11a	-2.25496
Plppr4	6.08879
Adra1d	-4.77396
Gpr143	3.7478
Il17ra	-22.5888
Efna5	-21.267
Gata6	4.08434
Sox17	3.89683
Dnah8	-4.03848
Hoxb13	-2.01014
Myo9a	2.2316
Crmp1	-2.14552
Rock2	-6.59074
Laptm5	2.04538
Kcnq1	7.52142
Zfp160	-22.6184
Alx4	5.72769
Vnn1	2.57789
Mlana	2.64953
Mobp	-2.04923
Meis2	-2.15383
Dab2	3.50318
Efnb3	-2.13297
Wrn	-2.08498
Frzb	5.97792
Prap1	5.13487
Serpinb9d	5.14129
Serpinb9e	6.54019
Uty	-4.60874
Irf4	5.5782
Kif13a	3.11056
Emp2	2.55687
Ucp3	3.69964
Fgf10	2.46328
Nrp2	-3.42218
Phox2b	-5.61223
Dsc3	6.14473
Aqp8	7.63393
Habp2	8.12677
Ccn4	-2.1895
Wnt9b	-2.56917
Irx3	-2.92559
Cuzd1	4.917
Rhd	-10.2864
Rhox6	2.03188
Olr1	-4.42742
Foxq1	3.51373
Egr3	-2.85015
Casq2	-2.53048
Cbr3	2.05744
Sptbn2	-10.0015
Slc40a1	2.02593
Aurkc	-2.06075
Trex1	2.1599
Rex2	-2.34998
Dkk1	2.64908
Sprr2a1	-4.87544
Heph	-5.05932
Tfec	8.84941
Hs3st3a1	-3.1724
Cpne6	5.32932
Cacna2d3	5.7967
Acvrl1	2.05689
Myh4	-2.64076
Csf1	-4.73057
Bhmt	2.40826
Slc34a2	2.50925
Tekt2	3.97922
Decr2	2.42113
Foxa2	3.59099
Foxf2	4.77345
Ddx3y	-2.77981
Eif2s3y	-3.57573
Plaat1	-6.21308
Abca7	-3.12323
Cabp2	5.65611
Mapk8ip3	-7.0308
Usp21	-3.08336
Fbxl8	-8.87744
Il17rb	-3.80074
Prkn	-2.37271
Mybph	6.28784
Srpx	2.98058
Elp5	3.20703
Cacna1f	5.50056
Bace2	6.28466
Nmu	-5.55475
Pde3a	2.31465
Apbb1ip	5.03667
Ankrd2	6.08713
Tbx20	2.10768
Zfp862-ps	6.85507
Vsx1	5.03288
2010010A06Rik	-5.66289
Teddm3	-4.33337
Hoxaas2	-7.20489
Duoxa2	5.50339
2900005J15Rik	5.72104
Patl2	-2.72442
Tmem179b	2.34695
4930579F01Rik	6.2403
1110002E22Rik	5.8494
Tmem86a	-9.83962
Cibar1	-2.59965
Ndnf	-2.54284
Wfdc15a	7.16351
Lypd2	6.18771
Gata6os	2.99371
1110002J07Rik	3.54958
Gask1b	2.02697
Scgb3a1	-2.26143
Synpo2l	2.196
Cdan1	-2.95155
Ppp1r12b	-2.62353
1700007J10Rik	5.03389
1700023A20Rik	-4.29108
Med9os	-4.96622
1700013G24Rik	5.33274
Mzb1	6.54134
Glod5	-3.36058
Gprasp1	6.83133
Asb12	5.13939
Unc13d	-2.15145
Tmem230	2.23611
Ankrd33b	2.0345
Nipal1	3.19932
Medag	6.19063
Ints10	-2.13205
4921517D22Rik	-2.61487
Cabs1	4.05966
Spats1	2.27993
Prr16	-5.42888
Clmp	2.85609
Ceacam20	3.91661
Dram1	2.49846
1700001F09Rik	3.55177
Tex44	2.06441
Plpp5	-2.04765
Myof	24.317
Myh14	-2.57437
Mospd4	5.23661
2010308F09Rik	4.65677
2210409E12Rik	3.4441
Skida1	2.1148
Rspo3	-6.21114
2900079G21Rik	5.23928
Rflna	-2.27747
Pcdh18	-8.23689
Bmper	3.66328
1700048M11Rik	5.02974
Tex35	2.2147
1700108F19Rik	2.81466
Glipr1	8.22782
Ankrd45	-2.70304
Gata3os	-2.54971
Ccdc175	5.24251
4930445N18Rik	3.21762
Klhl14	5.50642
Rftn2	-5.82767
Lrrc2	-3.83236
Cltb	-3.56276
Magec2	2.8417
Sost	-6.00634
Cyp2j9	5.91596
Nkx6-3	3.49947
4930453H23Rik	-5.55576
Tex50	-2.65228
4930539M17Rik	-5.82794
Plb1	6.13666
1700020N15Rik	5.64999
1700013H16Rik	-5.96112
Nme5	-2.30712
Rian	6.54282
Morc4	-2.54477
Wdr95	3.93848
4930488L21Rik	4.65285
4930578M01Rik	-4.77396
5033417F24Rik	-2.97748
Gm11346	-5.49381
Slc24a2	-6.06291
Cmya5	-5.66336
Actrt3	-5.97165
Cpb1	4.65285
2610028H24Rik	4.91794
Nipal2	2.90167
9430069I07Rik	5.13939
C330004P14Rik	6.53924
Nxpe4	-3.04004
Ulbp1	-2.32351
4930546K05Rik	4.65396
Map4k5	-8.25083
Ccdc88b	2.97971
Ankrd23	-3.31071
1700104B16Rik	-4.8852
9530057J20Rik	2.13717
Filip1l	-7.81199
Nckap1l	-5.49618
Stap1	4.6551
Slc22a17	-2.04893
Iigp1	-5.55373
Gbp3	-6.94652
Plac1	2.16267
Atp12a	2.20426
Cyp4f14	2.363
Vsig2	4.57692
Myoz1	6.03204
Zic5	-2.63274
Rsad2	3.83438
Shank3	-6.60147
Tex21	-3.55933
Cubn	4.76828
Zbtb22	9.593
Egln1	-2.69479
Klb	2.61952
Ntng1	4.65285
Cd96	5.32813
Rpph1	-2.46554
Dusp15	-5.8289
Tcf23	2.48092
Lin7a	4.91607
Dqx1	-8.99291
Pcdhb2	-5.66052
Cadm3	-2.22158
Tmem62	-3.73095
Lrrk1	5.82915
AI593442	3.65191
Ankrd13b	-2.44203
Aspg	2.11185
AW495222	5.32698
Krt72	5.03288
AU021092	2.74485
Radx	3.47258
Obox2	5.03667
Olig3	-3.34923
Tmc1	4.791
Zfp264	6.82995
Rims1	2.13543
Pramel5	4.65677
Nxf7	3.93965
Havcr1	2.93554
Serpina3i	-2.63927
Tifa	5.97865
Hkdc1	2.56838
Kcnk13	2.40818
Nrbp2	-5.2002
Lims2	-2.90796
Lrrc26	-4.55432
Dkk4	3.2718
Hcrtr1	6.54427
Plekhn1	2.49412
Fam20a	6.46082
Maml2	-2.2183
Nherf4	6.28536
Cyth4	8.34034
Zfp608	-9.74909
9630028I04Rik	4.791
Tmem72	4.78978
Tor4a	8.59002
Cobll1	5.8265
3830432H09Rik	-4.61036
Sp8	-2.94077
Hnrnpul1	-2.02396
Themis	2.92015
Cemip	2.75808
Nlrp4a	-7.25246
Lrrc31	-3.00731
Arl11	-2.70378
Ccar2	-3.98961
D130040H23Rik	3.44765
D830044D21Rik	-4.81288
Sh3tc2	2.0857
A930033H14Rik	2.15538
Abi3bp	5.03108
Sh3rf2	3.07694
6530403H02Rik	4.78643
Ankdd1b	7.25762
Taf6l	-2.32381
C330020E22Rik	-3.87677
Car9	4.32431
Erich5	5.85341
Fev	5.65396
Pilra	5.32932
Dmrta1	5.13753
Btla	4.79194
Kcnv2	5.72681
Tnfrsf14	2.34816
Nanos3	-2.07977
Mirlet7i	-4.42777
Dagla	-22.3936
Elmo3	-7.70947
Slitrk3	-4.77649
Slitrk2	-3.41307
Tdrd6	6.91549
Dnah3	-5.05373
Ttll6	-3.4912
Ffar1	2.64639
Prss43	5.02974
Bmal2	7.65992
Sohlh1	3.76832
Myrfl	-3.02239
Megf10	-7.13524
Pglyrp3	5.65611
Ajap1	2.12231
D630033O11Rik	-5.13896
Lkaaear1	5.23857
Ccn6	5.65271
Sult6b2	6.65675
Gm973	-2.65166
Crnn	5.65795
Zbtb2	-3.40679
Adgrg5	-2.03562
Tmprss7	-5.55288
Tdpoz2	2.46852
A830052D11Rik	-4.87378
Or10z1	-4.39356
Or5bw2	5.32698
Defb42	-6.9486
5031410I06Rik	5.65271
BC064078	-2.93306
Cspg4b	3.52058
Mir670hg	-6.52653
Frmpd4	6.14281
Rsl1	8.63611
Ankk1	5.02974
Mettl24	-5.21649
4732419C18Rik	-6.05622
Sned1	6.62326
Cdk15	-6.5235
BC065397	-2.01231
Stxbp3-ps	4.30871
Rfx8	-5.36127
Lrp8os2	-7.40654
Nostrin	4.47134
Mslnl	3.30017
Ripply1	-7.38111
Fer1l5	-5.05197
Akap14	5.97722
Mir138-2	-3.42272
Fam163a	5.13622
Mir106a	-6.89938
Gm10144	2.98176
Gm10584	-5.97642
Gm10224	2.68902
Zfp882	-2.12991
Gm4844	5.13753
Zfp994	-5.79389
Gm6340	4.78814
Gm8586	4.78978
Gm6485	-6.78747
Gm6200	4.91607
Gm8407	-6.42693
Gm5911	-2.1837
Sult2a3	5.33274
Vmn2r1	2.28169
Gm5553	5.41641
Gm8503	-4.96974
Tpbgl	2.7166
Gm9269	-2.12966
Gm6902	3.77574
Gm6999	4.6551
Fam181a	4.65677
Gm7614	3.06539
Faiml	5.14259
Tstd1	-2.32976
Gm6152	4.07442
Gm13510	3.70256
Gm11266	-5.66921
Gm13503	6.14087
Gm13160	4.43163
Gm11462	-2.6958
Gm12972	5.33043
Gm12976	2.80284
Gm12576	5.4153
Gm14221	3.84008
Gm12536	-6.48761
Lrp8os3	6.08879
Gm12508	5.85639
Gm11232	3.54721
Gm11639	5.41919
Gm13846	3.38358
Gm13179	-4.96488
Gm14419	12.2544
Gm14440	8.58062
Gm13032	-2.691
Gm13594	5.32813
Tdpoz9	3.24723
Pramel33	2.23105
Gm15217	5.58024
Gm10602	-2.21976
Gpr137b-ps	-8.82408
Parp10	-21.7772
Gm5796	6.03886
Alms1-ps2	-8.32979
Gm2004	-3.11221
Gm2762	-2.22663
Gm3373	-3.07528
Gm3476	4.78643
Gm3716	-7.81295
Gm3739	-2.23739
Gm4017	-2.27009
Gm4157	-4.5497
Gm4468	2.47431
Gm4513	3.64588
Gm4565	2.28099
Gm4606	-2.73006
Gm15727	-2.32992
Gm15738	-6.05148
Gm15781	-5.06036
Gm16158	-2.70045
Gm16016	5.23928
Gm14861	2.40166
Gm15816	4.36503
Gm16244	-5.42462
Scarna3a	-4.88241
Mir1964	4.79194
Sprr2a2	-2.52559
Snora73b	-2.63498
Gm16596	-5.77746
Pate3	3.47187
Gm17039	-6.21636
Gm17102	-4.7748
Gm17115	-5.91944
Rbfaos	2.00792
Gm19653	-4.41979
Gm19897	-5.55288
Gm20016	6.19022
Gm20443	5.65271
Pakap	2.81905
Gm21663	5.49855
Gm21677	4.6551
Gm22085	-5.3644
Gm22504	3.83005
Gm22516	2.05728
Mir5621	4.65862
Gm22772	2.69924
Gm23187	2.97617
Gm24592	2.79865
Gm24920	2.34962
Gm26604	-2.2765
Gm26644	-2.30406
Gm26654	-2.02798
Gm27021	-7.7231
Mir6539	4.65396
Mir8097	-3.18733
Gm28782	-5.71685
Gm29666	-2.69658
Gm30060	-5.05561
Gm30140	5.4153
Gm30247	6.2841
Gm30259	-2.26574
Gm30262	3.20558
Gm30363	-5.59403
Gm30470	-3.43421
Gm30527	-4.97439
Gm30622	3.05138
Gm30842	-6.14066
Gm30871	-5.49852
Gm31560	-5.47008
Gm31657	-4.98185
Gm32006	-6.01139
Gm32045	5.13753
Gm32099	5.79589
Gm32492	6.1889
Gm32640	-5.36929
Gm32834	5.41314
Gm32960	5.23928
Gm33066	-2.52253
Gm33187	-5.49497
Gm33272	-5.56374
Gm33391	5.20676
Gm33542	5.57968
Gm33595	2.3325
Gm33649	2.9352
Gm33723	2.01041
Gm33923	5.23857
Gm33971	-5.3524
Gm34000	-5.28779
Gm34037	5.41981
Gm34154	-5.91944
Gm34403	-5.78114
Gm34407	4.91607
Gm34417	-5.13955
Gm34621	4.78978
Gm34907	5.23857
Gm34917	4.79194
Gm35167	-5.77332
Gm35181	5.03524
Gm35254	-5.21183
Gm35429	-4.8708
Gm35546	-6.17494
Gm35657	4.91794
Gm36056	5.33595
Gm36180	-5.28855
Gm36327	4.17488
Gm36439	-5.67084
Gm36535	3.57978
Gm36715	4.79318
Gm36818	-4.29306
Gm38431	24.8849
Gm38534	3.68993
Gm38651	-5.36239
Gm38678	-4.87298
Gm38687	4.65285
Gm38876	5.33043
Gm38887	-5.48843
Gm38998	6.237
Gm39069	4.91794
Gm39097	5.24014
Gm39123	-4.66856
Gm39215	6.33168
Gm39239	5.50259
Gm39302	-6.09876
Gm39307	3.35878
Gm39369	4.05673
Gm39526	5.57968
Gm39565	-4.67103
Gm39604	2.41551
Gm39687	5.91298
Gm39742	-5.96557
Gm39931	5.03288
Gm40310	6.13666
Gm40363	4.40164
Gm40364	5.05369
Gm40365	4.24138
Gm40367	2.22087
Gm40369	2.71761
Gm40637	-4.5497
Gm40827	2.2796
Zfp996	-2.19392
Gm40856	3.80051
Gm40929	6.41675
Gm41070	4.65119
Gm41420	-5.21527
Gm41461	2.3988
Gm41504	-6.39837
Gm41568	-3.23668
Gm41677	-5.88452
Gm41776	6.03292
Gm41778	5.13939
Gm41881	3.06508
Gm41947	-5.0558
Gm42004	-3.91852
Gm42274	-2.42838
Gm42312	4.91927
Gm42334	5.03207
Cmc4	2.84609
Gm42875	-5.61241
Gm44066	5.03389
Gm45985	2.64077
Gm46159	-5.42511
Gm46162	4.79318
Gm46241	-4.96888
Gm46325	3.79743
Gm46326	5.58271
Gm46369	-2.71873
Gm46395	-2.17118
Gm46415	-2.94859
Gm46628	-4.96874
Gm46629	2.03517
Gm46733	5.58024
Gm46787	-5.35577
Gm46869	3.0459
Asdurf	-3.83733
Gm51448	5.03288
Gm51481	5.42153
Gm51504	4.91607
Gm51574	-2.69563
Gm51589	5.33595
Gm51605	4.79194
Gm51681	-5.77771
Gm51795	4.92081
Gm51805	-4.55701
Gm51817	-5.14144
Gm51929	2.41553
Gm52116	2.76658
Gm52329	4.27613
Gm52419	-5.49839
Gm52743	-4.42702
Gm52797	-5.14462
Gm52805	5.23773
Gm52813	-5.05685
Gm52861	3.78792
Gm52886	-2.69941
Gm52918	-5.5467
Gm53216	5.91746
Gm53243	6.82207
Gm53269	7.0363
Gm53287	5.03108
Gm53293	5.49855
Gm53329	3.69814
Gm53330	3.86838
Gm53439	3.82833
Gm53513	2.51807
Gm53516	5.03108
Gm53598	5.23537
Gm53610	-6.09578
Gm53694	-4.42259
Gm53778	-9.17797
Gm53834	6.03345
Gm53915	3.24524
Gm53972	5.13622
Gm54134	5.58176
Gm54162	5.72278
Gm54212	4.91476
Gm54262	6.76024
Gm54308	2.18288
LOC102632541	-6.09857
LOC102639428	4.65677
LOC105244755	6.13851
LOC108168645	-2.34144
LOC118568072	-22.4872
LOC118568082	-6.1717
LOC118568596	-6.05205
LOC100040974	5.33134
LOC100861749	4.11916

## Sheet: Supple_3c
List of genes used for GO and KEGG pathway analysis for Clta_bKO mESCs
GeneName	log2FoldChange
Chrna2	4.97985
Chrnb1	-4.07241
Apoe	-3.89268
App	-4.51419
Zbtb12	-2.70639
Bglap	-4.47037
Capn1	-13.3756
Col5a1	-4.66317
Ebf1	-4.03964
Eif3a	8.63499
Eln	-7.76221
Emx2	-3.70867
Epor	-4.22927
Fgf3	-8.16889
Gata4	-4.46755
Gc	3.00675
Gna14	-2.00782
Lrp2	-15.2369
Grin2c	-6.84709
Gsx2	-6.01167
H2-Q5	-5.75612
Hoxb8	-4.76624
Lipc	2.17407
Lhb	2.51603
Kmt2a	3.27242
Mx1	3.63676
Pax3	-2.79693
Pkd1	-2.84111
Ptprs	-2.10876
Rn5s	4.91084
Rnu1a1	3.2187
Rnu2-10	3.53524
Saa2	-3.45604
T	-8.31308
Tap2	-20.7896
Tshb	-6.04296
Upk1a	-7.96
Vtn	-2.53821
Matk	-2.04205
Clock	-3.99317
Kdm5d	-2.36132
Pwwp4b	5.66612
Isl1	-6.3733
Pla2g1b	-2.89732
Dlx5	5.58782
ND6	3.10567
ND4	4.96127
Crisp1	-3.05199
Star	-21.3099
Dgkq	-2.88867
Ccr7	2.01601
Stat4	-4.73967
Gfi1	6.55684
Inpp5b	3.76079
Hand2	-5.08832
Rnu1b6	-5.15145
Cox6a2	5.23457
Scnn1b	6.00584
Lim2	5.03634
Meis1	7.95416
Pdcd1	5.08117
Tnni1	2.8285
Ntn1	-4.58545
Adcyap1	-4.93278
Il6ra	-21.5824
Adam12	-6.2858
Cdkn2c	-7.05286
Six5	-2.25195
Has1	6.00584
Adra1d	-4.56813
Zic1	-6.22614
Gucy2c	6.05417
Inpp5d	4.05544
Epha1	-4.46819
Il17ra	-22.3986
Cdh6	-2.30512
Cdh10	-2.85681
Efna5	-21.0881
Dbx2	-5.62046
Gata6	-8.00565
Myo1f	-2.2731
Dnah5	-6.29008
Myo9a	5.00058
Stra6	-7.8071
Ctsk	-2.71929
Wnt8a	-2.35982
Alppl2	2.04488
Nobox	5.13663
Rgn	5.84454
Prkg1	-5.28742
Prx	-2.8404
Zfp160	-22.2626
Tradd	-9.72692
Tead3	8.7281
Ddit3	3.01915
F7	5.62273
Usp34	-2.55833
Xlr3b	3.11641
Xlr3a	3.41046
Msh3	-5.82414
Cmklr1	-9.83933
Clta	-6.78412
Uty	-2.2867
Tuba3b	2.23799
Lfng	-9.99098
Entpd2	-2.18922
Ackr1	-5.08426
Rrh	-2.30496
Kif13b	-2.64458
Cpt1b	-3.35571
Parp8	-7.64458
Pik3r2	2.46647
Rbm4	2.24946
Ap3b2	-2.10775
Phox2b	-5.40582
Diaph1	-6.45591
Fxyd2	2.99974
Carhsp1	-13.4982
Gpaa1	-3.94903
Meg3	-8.60225
Olr1	-4.22174
Atg14	-2.32491
Fam3b	5.72847
Ep400	13.4023
Gfi1b	-5.15265
Snca	-6.05635
Cfap44	-5.928
Rpl21	-20.9476
Foxq1	-2.94407
Egr3	-3.33662
Pcdh8	-3.35424
Aqp7	-3.70901
Ccn5	2.66916
Tcap	-5.08175
Dyrk4	4.54502
Sprr2a1	-4.66943
Atp10a	-5.2341
Heph	-4.85328
Magea4	5.43268
Supt4b	-2.77077
Eya4	-5.46388
Csf1	-4.28662
Bhmt	2.12335
Tlr1	5.53114
Lgr5	5.79094
Wif1	6.37201
Lypla1	4.09271
Pde10a	-2.28993
Nlrp5	5.46249
Tll2	-5.22517
Ggt5	6.83617
Mapkbp1	-3.30084
Hsf4	-2.63415
Foxc1	-2.57348
Ddx3y	-2.40891
Foxl2	-2.96644
Eif2s3y	-3.58606
Xlr4b	5.36649
Abca7	-6.34626
Slco4a1	-5.32226
Cxcl9	5.12388
Cabp1	-8.33036
Ninj2	3.00738
Rgs11	-8.15961
Uchl3	-5.8551
Atoh7	-4.34655
Mybph	7.95916
Cntnap1	-3.25321
Scarf2	-2.34771
Insm1	-2.10996
Zfp862-ps	7.07815
Fetub	-21.4462
Ankrd24	-2.49175
Pramel3	2.50356
Kcne3	5.15367
Parp3	7.22116
Tmed6	-6.49087
Cd99	2.81659
Adamtsl5	-7.29219
Hoxaas2	-3.60777
1700010I14Rik	3.03693
Catsperz	-2.11576
Zmynd19	-4.82245
Vstm2b	-2.72291
Socs4	-2.22627
Soga3	-3.3869
1700020N01Rik	2.38253
Tmem179b	2.65473
Tmem100	-2.17842
Hormad1	2.91649
Ndnf	-2.43437
Wfdc15a	6.34663
Fam114a1	-9.02444
4930565N06Rik	-2.14042
0610042G04Rik	-2.45235
Tmem140	2.08558
Dpm3	-2.39599
Cilp2	-2.35057
Vps13b	-6.65381
3300002I08Rik	-3.53086
Odf3	-4.0826
1700023A20Rik	-4.08494
1700019A02Rik	3.54132
1700026J14Rik	4.83015
Mrln	4.99271
Rasip1	-11.7376
Slc25a24	-9.63025
Sdr9c7	5.74031
2010109P13Rik	5.43268
5730419F03Rik	4.84818
Myl6b	-8.19123
Evx1os	6.21834
Zcchc8	2.87929
Arhgap45	-2.15589
6330409D20Rik	5.00458
Prss22	-2.52536
Akr1cl	6.37903
4921517D22Rik	-2.04146
Cabs1	4.42053
Sntg1	5.22403
Tssk4	-2.26713
Gpr39	-6.54162
4933424G06Rik	5.02127
4933428M09Rik	5.23457
Prr16	-5.22259
Galnt14	-2.53363
Smug1	3.25135
Mamdc2	6.09174
Ulk3	-2.45758
Tcp11x2	6.43497
Myh14	-2.46114
Synpr	-5.34652
Hhipl1	-3.06795
Mospd4	5.75232
Ceacam18	6.58984
Lypd3	-5.974
2700046A07Rik	5.25862
Skida1	3.28861
Tm7sf2	-4.02141
Pcdh18	-2.09608
Bmper	-6.04896
Ccdc103	-7.13409
1700067K01Rik	-2.20576
Rhox13	2.47063
Ttc21b	-3.86441
4930431P19Rik	-2.70206
4930445N18Rik	3.32472
Jakmip3	5.25862
Rftn2	2.12925
Rin2	-4.88822
Asz1	5.36092
Vit	3.25786
Spatc1	-6.49056
Ccdc182	-2.42528
Cltb	-3.94856
P4htm	-2.8375
Gsdmc4	5.35729
Pyroxd2	5.86102
Ptar1	-4.93982
Drc3	-8.78539
Mxra8	-9.85136
4930449E01Rik	4.87613
Plb1	6.47658
4930533K18Rik	2.67527
1700013H16Rik	3.21987
Tslrn1	6.53069
1700016J18Rik	6.04727
Ccdc172	2.62274
Gstt4	5.58782
Samd7	5.54869
Gm11346	-5.28733
Fam131b	-2.73982
Ly6k	2.20146
Wfdc3	-3.40132
Clasp1	-4.37536
Brd1	8.33838
Crebrf	-10.433
Nipal2	3.00115
C030010L15Rik	2.50082
C330004P14Rik	7.05003
9330198I05Rik	6.05986
Chst15	-22.5702
Prdm8	-5.52144
Ulbp1	-7.08047
A930018O16Rik	-2.60297
9230110K08Rik	-6.21613
Adgrf4	5.89994
2500002B13Rik	2.41993
A930041C12Rik	-5.52046
C330016L05Rik	6.08249
9530062K07Rik	-2.31532
Cfap61	2.82032
Med12	-2.55503
Rbfox1	5.9377
Iigp1	-5.34839
Cdon	-5.57473
Kcnq4	-2.2419
Rbak	-10.3422
Creg2	6.45155
Cldn18	5.67858
Mllt11	-3.44127
Cdc42ep1	-10.5747
Tnk1	-2.82008
Adgrb1	3.73796
Gpr84	5.68304
Rnf31	-2.27598
Pcdhb2	-5.45416
B3galt5	5.09947
Rtn4r	-7.08235
Allc	4.96116
P2rx5	-2.90054
Ugt1a6a	2.32264
Stum	3.21956
Eps8l2	-3.67116
Tmem62	-8.54864
Adgrl2	-2.39448
Clca4a	-2.01186
Clca4b	-7.44896
Phf24	-2.10632
AW046200	5.62273
Slc22a13	-2.22012
Akr1c14	3.34047
A630023A22Rik	5.22403
Rnu11	4.91824
Zfp264	6.86991
Tnfrsf21	-3.15059
Prelp	5.1918
Rims1	3.85562
Cacng5	-2.03103
Cd209d	-6.53993
Rln3	2.54825
Vmn1r210	3.40774
Or2i1	-5.3569
Pnma1	-2.0366
Pth2r	2.57778
Prokr2	-2.62695
Sdsl	-6.25659
Rassf9	-5.40344
Plekhh3	-3.55585
Nrbp2	-10.3511
Lrrc26	-4.34811
Ccm2l	2.46819
Dkk4	3.55558
Uroc1	6.45799
Ice1	-3.63758
Zbtb8b	-9.86946
Tns2	-8.13351
Plekhn1	-5.40001
Hcar1	-5.08426
Rapgef3	-3.25262
Gpr183	5.02127
Zfp608	-9.54174
Tmcc1	-3.12177
Tor4a	9.31656
Mfsd4a	2.37036
4732490B19Rik	4.84818
Pheta2	-5.93087
Phf21b	-2.46355
Lrrc31	-2.20767
Nell1	-5.28091
Srcap	-11.1368
Dgkh	2.72332
Glis3	-6.96463
D130040H23Rik	-6.25028
3632454L22Rik	-5.51849
Frem2	-2.21494
Tafa4	-2.18951
Olfml2a	-2.97221
Samd5	-4.85879
Pamr1	-6.11747
Tmem245	-2.59668
Kcnh8	-5.93168
Enpp6	5.09947
Adgrg2	-3.20901
Dnd1	-2.07065
Erich5	5.37163
Nbeal2	-10.888
Rtl1	-4.94448
Btla	6.18611
Zfp457	-5.28637
Scd4	4.83015
Arhgap33	-5.82024
Abca12	4.87613
Nanos2	-4.22183
Mirlet7g	2.28911
Mirlet7i	-4.2214
Elmo3	-5.05568
Cyp26c1	-6.04527
Tdrd6	5.85454
Odf3l1	5.23457
Plch1	3.53935
Prss43	5.1918
Cyb5d2	-4.30706
Ttc6	3.29008
Syndig1l	-5.40416
Zdhhc22	4.84818
Megf10	-6.92974
Dchs2	-2.32929
Ccdc149	-6.18502
Trim56	-8.22106
Col28a1	4.8969
Carmil2	-4.17893
Gsg1l	5.25862
Tmem255b	-2.92313
Rbm44	2.01116
Lhfpl7	-5.93186
Gm867	-4.14822
Acss3	-6.2503
Gm884	3.84091
Nckap5	2.66613
Samd13	6.54231
Cdhr2	-2.19234
4933427D06Rik	2.80775
Ppp4r2	3.17609
A830052D11Rik	-4.66754
Or7d12-ps1	-3.15606
Szt2	-2.12849
AV320801	3.0581
Eeig2	-9.74516
Ndufa4l2	-2.03753
Zmiz1	-2.24655
A630001O12Rik	4.86075
Dipk1c	-2.33238
Shisa3	-2.07248
BC051537	4.86075
Rsl1	8.25633
Kirrel3os	2.22023
Lin52	3.84873
Ggnbp1	2.99219
Fcho2	-5.2882
Crocc	-3.20103
Xlr4c	4.18939
Xlr5a	8.331
Xlr5b	7.80586
Rhox10	2.75215
Vax2os	-3.14974
Wdr72	5.33731
Wdfy4	4.59572
Spink10	-3.50015
Bex6	-5.15206
1700120B22Rik	-4.85387
Lrrc24	-6.25397
Nlrc5	-2.64988
C130026I21Rik	2.64202
Zfp973	23.629
Fer1l5	-4.84541
Kis2	2.87497
Mir106a	-6.69306
Mir339	-2.59537
Mir369	-4.56488
Mir409	-4.84981
Mir412	-4.34793
Mir679	-4.08721
Mir92-1	-2.70448
Ccdc152	6.87434
Gm10144	3.07835
Gm10584	-4.34007
Trpc5os	2.65778
Gm10209	-5.09164
Gm10768	2.72382
Gm10139	-3.48194
Gm10840	-5.61817
Erfl	-2.84967
Panct2	-5.01889
Gm5930	5.78359
Gm7627	2.50788
Gm7628	-6.7357
Gm6551	3.76995
Gm6176	2.33405
Cdc20b	3.03455
Trim43a	2.2273
Gm9269	-9.0678
Gm6518	-5.40039
Gm8126	5.97354
Gm4793	4.12532
Gm6540	-2.31707
Gm12474	-2.62001
Pin1rt1	4.8969
Gm13503	4.99271
Gm13160	5.1366
Gm13787	2.97642
Gm12976	2.94855
Gm13707	2.67709
Gm12936	4.96116
Pramel30	2.0689
Gm13194	-2.8872
Gm13609	-4.66431
Slc36a3os	5.34633
Gm14199	-2.61006
Pramel31	-6.50488
Gm13868	4.83015
Rad21l	-5.71531
Gas2l2	-4.76547
Morrbid	3.61343
Gm13604	3.01352
C230037L18Rik	-5.84851
Fcnaos	-4.22421
Gm14419	24.6108
Pramel51	-3.70815
Gm15337	-6.48187
Gm14296	2.52323
Gm14295	-3.05218
Tgtp2	5.62273
Pwwp4a	5.8891
Gm15128	4.87613
Gm11532	-2.90837
Gm5796	4.31588
Gm6083	-4.07851
Gm7995	5.53114
Gm9595	12.1002
Gm2004	-3.9552
Gm2788	-6.08472
Gm2805	2.11419
Gm4017	-2.86169
Gm4036	-3.00462
Gm4468	2.35653
Gm4513	3.74874
Gm4526	2.23683
Gm4565	2.3152
Gm15558	-5.51128
Gm15738	-5.84545
Mir1188	-5.01136
Gm16214	-3.10006
Gm16061	-5.51209
Gm16159	-6.04828
Gm16063	2.0461
Gm16244	-5.21905
Gm15910	2.02965
Gm15023	2.34264
Mir1906-1	-2.12966
Gm16364	-5.89219
Npcd	7.41291
n-TRtcg1	-4.22183
n-TKctt24	2.26203
Gm16551	-2.76577
n-R5s103	5.79507
n-R5s104	5.03026
n-R5s105	4.27626
n-R5s107	5.71563
n-R5s113	4.99154
n-R5s117	4.89921
n-R5s121	4.10685
n-R5s122	4.91084
n-R5s123	4.94008
n-R5s128	4.86057
n-R5s133	4.51226
n-R5s134	4.78063
n-R5s138	4.3593
n-R5s139	4.10021
n-R5s141	6.06533
n-R5s146	4.72686
n-R5s149	5.03026
Trac	3.09824
Mir1906-2	-3.37312
Mir3072	-3.90027
Heatr4	5.20925
Gm17039	-2.58327
Anpep	3.03146
Trav5-2	-2.90831
Gm19653	-4.21345
Gm20036	-5.46812
Pakap	2.99626
Gm21283	2.77443
Gm21358	2.6911
DQ267100	-4.46469
Gm22085	-2.12572
Gm22109	4.44407
Gm22193	3.69699
Gm22291	6.13274
Gm22300	-3.77737
Gm22513	5.14981
Gm22973	6.75233
Gm23187	2.26858
Gm23444	4.71232
Gm23472	3.32405
Gm23508	-4.34949
Gm24198	-3.40637
Gm24224	-2.04606
Gm24305	4.51008
Gm24497	2.35869
Gm24564	-4.08721
Gm24598	-4.67965
Gm24620	-2.39449
Gm24830	2.96558
Gm24950	3.43673
Gm25018	4.39909
Gm25128	-2.77968
Gm26391	4.51226
Gm26413	-2.71076
Gm26654	-4.85079
Gm26703	2.0524
Mir7030	-3.22644
Mir6929	-4.08448
Mir6939	-2.30756
Mir7060	-2.58356
Mir6979	-4.34655
Mir6236	3.16324
Mir6945	-3.61583
Mir8103	-4.22042
Xntrpc	8.76993
Gm28782	-5.51059
Gm29040	5.70192
Gm30031	4.97985
Gm30060	-4.84974
Gm30140	5.70903
Gm30363	-5.40364
Gm30371	5.09947
Gm30470	-3.23337
Gm30509	-5.22206
Gm30527	-4.76811
Gm30529	5.34633
Gm30582	4.84818
Gm30716	2.84727
Gm30735	6.17199
Gm30756	2.67681
Gm30823	-2.10566
Gm30874	5.1918
Gm31277	5.08117
Gm31593	-3.85047
Gm31683	-5.7663
Gm31696	3.74812
Gm31713	6.96033
Gm31725	-2.23999
Gm31835	-5.62139
Gm32039	5.27501
Gm32124	5.09947
Gm32142	5.15367
Gm32164	5.69366
Gm32404	-5.93548
Gm32434	2.51336
Gm32476	5.00458
Gm32492	6.54201
Gm32581	-6.37486
Gm32584	-6.95123
Gm32620	4.84818
Gm32658	5.82747
Gm32743	2.79095
Gm32778	2.60417
Gm32885	2.63297
Gm32923	6.55684
Gm32950	-2.86096
Gm32952	-4.08232
Gm33066	-5.34621
Gm33097	-5.46633
Gm33103	3.40035
Gm33335	5.70903
Gm33391	5.07513
Gm33458	-3.21776
Gm33574	5.57444
Gm33656	6.47723
Gm33661	3.37764
Gm33680	6.47658
Gm33712	5.54869
Gm33858	5.57444
Gm34081	-8.39965
Gm34232	3.5812
Gm34252	4.18463
Gm34296	-2.47547
Gm34448	-2.66237
Gm34704	6.05986
Gm34820	2.46904
Gm34907	6.03893
Gm34974	5.35729
Gm35112	5.37163
Gm35117	-5.56368
Gm35181	6.10112
Gm35243	6.0145
Gm35266	-2.36198
Gm35580	4.97985
Gm35597	4.87613
Gm35648	5.6454
Gm35857	3.28728
Gm36049	6.024
Gm36180	-5.08236
Gm36360	6.34182
Gm36595	6.99114
Gm36634	-6.34241
Gm36696	-5.40588
Gm36715	6.80162
Gm36735	5.5389
Gm36757	2.35714
Gm36816	-7.89216
Gm36818	-4.08737
Gm38483	-6.2876
Gm38506	4.83015
Gm38564	-4.46376
Gm38648	-5.14788
Gm38678	-4.66655
Gm38761	5.12388
Gm38787	2.71444
Gm38827	5.02127
Gm38872	5.46249
Gm38876	4.8969
Gm39123	-4.46251
Gm39325	5.96331
Gm39369	5.05596
Gm39408	-4.93969
Gm39457	-4.35004
Gm39565	-4.4649
Gm39660	6.35004
Gm39662	2.09911
Gm39929	-2.82195
Gm40198	5.35729
Gm40331	5.47649
Gm40345	-5.8048
Gm40369	-4.21345
Gm40614	2.69971
Gm40617	2.49415
Gm40770	5.89439
Gm40856	3.8589
Gm40929	5.52158
Gm40977	-5.35854
Gm40996	-2.38996
Gm41147	5.24478
Gm41189	5.74031
Gm41215	5.33731
Gm41222	5.53114
Gm41374	5.35729
Gm41399	5.44165
Gm41496	5.7452
Gm41504	-6.1922
Gm41508	6.35922
Gm41545	4.96116
Gm41603	-6.15119
Gm41640	-2.92089
Gm41676	5.11337
Gm41695	5.56102
Gm41776	5.38705
Gm41884	-3.10445
Gm42004	-5.15533
Gm42027	-3.12603
Gm42054	2.62074
Gm42323	-2.91971
Gm42339	-5.6204
Gm42437	-5.56992
Gm42517	-5.00646
Gm43013	-5.93154
Gm46029	-5.57043
Gm46095	5.13663
Gm46116	5.71766
Gm46124	-3.58524
Gm46170	2.60315
Gm46326	5.76792
Gm46369	-2.28039
Gm46406	-5.2856
Gm46578	-5.71354
Gm46628	-4.76251
Gm46764	-2.04041
Gm46809	-2.07448
Gm46889	5.33731
Gm46903	2.26641
Asdurf	-3.63198
Gm47593	2.72288
Gm48106	2.37911
Gm48551	9.19681
Gm48622	6.26665
Gm49085	-3.13272
Gm51480	-3.43613
Gm51600	5.08117
Gm51703	-5.71773
Gm51706	2.36268
Gm51746	5.29147
Gm51898	-5.61055
Gm51934	-5.08759
Gm51965	-5.56838
Gm51995	5.13663
Gm52186	6.74326
Gm52193	3.8404
Gm52286	-5.84951
Gm52329	4.40539
Gm52353	-2.035
Gm52358	-2.49481
Gm52534	4.29829
Gm52544	5.02127
Gm52562	-4.85328
Gm52679	-2.94615
Gm52743	-4.22094
Gm52858	-5.12731
Gm52902	-7.27737
Gm52910	-2.87246
Gm52918	-5.33971
Gm50601	2.38295
Gm53253	7.04524
Gm53293	5.02127
Gm53348	-8.48325
Gm53386	-3.25945
Gm53411	-5.92494
Gm53539	2.55785
Gm53556	5.47649
Gm53567	2.69769
Gm53606	-4.94216
Gm53706	-5.50875
Gm53834	6.85145
Gm53867	-5.5226
Gm53926	5.66612
Gm53956	5.15367
Gm53971	-5.72705
Gm54017	-4.4007
Gm54053	2.27336
Gm54212	5.81599
Gm54252	2.13164
Gm54262	5.39059
Gm54308	2.13327
Gm54310	-5.35486
LOC100040019	-5.34917
LOC102631992	-5.9803
LOC102632541	-5.89312
LOC105242404	5.40594
LOC115488151	-5.40035
LOC115490409	-2.6378
LOC118567337	5.45066
LOC118567883	5.38705
LOC118568006	-3.70991
LOC118568142	4.86075
LOC118568475	3.3833
LOC118568479	-6.95493
LOC118568760	5.06198
LOC100040974	5.66612
LOC118567632	-10.0332
LOC118567926	6.20836
LOC118568477	2.56949
Lncenc1	-9.49017
Tex13d	-3.02349
Gm3371	5.10117
Gm3558	2.45272
Gm3561	-5.80425
Gm3642	2.71612
Gm3685	4.71633
Gm3716	-7.74314
Gm3893	2.37587
Gm4017	-2.42189
Gm4123	-2.59924
Zfp969	-9.74923
Gm4301	-2.36073
Gm4302	-2.39977
Gm4303	-2.12503
Gm4307	-2.2644
Gm4312	-2.35163
Gm4718	-5.539
Gm15736	5.9301
Gm15738	-2.9544
Mir1188	-5.14626
Mir1198	2.61171
Mir466i	-4.70411
Gm9631	-2.39329
Gm16146	-2.77792
Gm16159	-2.74163
Gm16016	5.65202
Gm14861	2.13244
Gm15816	4.59888
Gm16136	-6.32874
Gm16201	8.48948
Gm9734	2.13322
Gm10778	-10.2169
Mir1906-1	-2.26188
Scarna8	-2.39135
Gm16357	2.23183
Sprr2a2	-4.89815
Npcd	10.866
Gm44502	-9.30835
Gm16525	4.68988
n-TYgta6	4.86226
Gm16551	-5.90001
Mir3072	-4.5918
Gm17266	-2.50811
Gm17576	4.86348
Platr30	-2.14033
Mir5114	2.34411
Gm17769	-5.75387
Trav5-2	-2.45532
Gm19325	5.79354
Gm19466	5.20866
Gm19653	-4.34892
Gm19897	-5.48206
Gm20385	-9.17484
Pakap	3.41767
Gm20684	-8.59885
Gm21149	-3.36022
Gm21190	-6.06673
Gm21358	-4.98459
DQ267100	-4.60015
Gm22127	-2.11806
Gm23300	-2.10154
Gm23497	-3.91639
Gm23508	-4.48449
Gm24357	-2.86225
Gm24564	-4.22201
Gm24598	-3.81183
Gm25973	-3.20721
Gm26604	-5.65089
Gm26654	-4.98574
Gm26891	-5.64954
Gm27021	-7.65113
Mir7063	-2.04043
Mir7660	-4.21991
Mir7653	-2.51725
Mir7652	-2.34746
Mir7686	-4.21991
Gm28530	-7.549
Gm28729	-2.89279
Gm28874	5.10432
Gm29040	5.49169
Gm29932	-2.45251
Gm29943	-3.00217
Gm30042	-5.36118
Gm30060	-4.98495
Gm30081	-5.47935
Gm30140	5.49115
Gm30164	-5.3564
Gm30262	3.69625
Gm30320	2.05755
Gm30363	-4.93962
Gm30368	-5.80646
Gm30370	3.21777
Gm30417	-5.93935
Gm30527	-4.90264
Gm30541	2.04328
Gm30605	-5.7044
Gm30681	-3.10655
Gm30708	-2.9761
Gm30716	3.00759
Gm30733	5.92496
Gm30762	-5.41929
Gm30767	-4.98458
Gm30794	4.72439
Gm30827	-5.80359
Lnclep	6.20779
Gm31107	5.57109
Gm31233	-4.21498
Gm31414	2.86861
Gm31518	2.68339
Gm31593	-5.41536
Gm31623	-2.00009
Gm31728	5.48942
Gm31734	2.26659
Gm31791	-2.06019
Gm31835	-3.31402
Gm32117	5.40309
Gm32236	-2.91169
Gm32296	-5.54155
Gm32492	5.72573
Gm32506	5.99031
Gm32620	5.57494
Gm32640	-5.29651
Gm32658	4.86157
Gm32743	2.70964
Gm32871	5.21
Gm32917	-2.07136
Gm32918	-6.1396
Gm32960	4.8644
Gm33097	-5.6013
Gm33159	-5.41542
Gm33168	-3.28776
Gm33230	-2.03871
Gm33272	-3.83306
Gm33427	5.79777
Gm33458	-3.35432
Gm33490	2.10521
Gm33778	-4.80264
Gm33950	-2.45465
Gm34061	5.57109
Gm34081	-8.53464
Gm34199	5.30797
Gm34244	-5.36209
Gm34293	2.65115
Gm34391	4.98591
Gm34621	5.39959
Gm34885	-2.17672
Gm34907	6.57391
Gm34917	5.57222
Gm34996	2.05174
Gm35066	-3.81328
Gm35167	-5.70258
Gm35476	-5.98501
Gm35478	6.15866
Gm35546	-6.10379
Gm35631	-6.1808
Gm35648	5.48758
Gm35857	4.35068
Gm35941	4.72439
Gm35974	-5.98582
Gm36180	-5.2175
Gm36541	5.57267
Gm36555	-4.31195
Gm36696	-5.54115
Gm36715	6.35441
Gm36756	5.10432
Gm36818	-4.22247
Gm36845	3.26727
Gm36897	-2.90898
Gm38431	9.36776
Gm38506	6.35719
Gm38523	4.98805
Gm38648	-5.28363
Gm38660	-7.25428
Gm38678	-4.80159
Gm38687	5.65202
Gm38872	5.10331
Gm38998	6.21067
Gm39059	-6.10471
Gm39069	5.10274
Gm39122	-6.51761
Gm39123	-4.59762
Gm39215	8.85447
Gm39286	5.65118
Gm39305	-2.15088
Gm39325	4.8644
Gm39488	-7.0673
Gm39667	5.72431
Gm39719	5.49038
Gm39830	-6.45258
Gm39918	-5.14426
Gm39922	6.35788
Gm39933	5.30727
Gm39988	-5.60771
Gm40044	-6.14346
Gm40085	2.21086
Gm40312	-4.59477
Gm40856	4.05178
Gm40881	-22.4037
Gm40884	-5.84878
Gm40964	4.86226
Gm40987	3.64879
Gm41108	4.98753
Gm41177	-6.10543
Gm41222	4.86226
Gm41273	-4.89384
Gm41349	-5.84772
Gm41350	-2.98172
Gm41399	5.79589
Gm41450	2.28869
Gm41459	5.10432
Gm41504	-6.32695
Gm41537	-3.46512
Gm41545	4.7224
Gm41611	5.21224
Gm41640	-2.35746
Gm41686	4.83374
Gm41758	-2.70523
Gm41784	4.86279
Gm42004	-2.26349
Gm42027	-7.08375
Gm42306	-2.2583
Gm42307	2.13696
Gm42308	-3.26281
Gm42323	-2.71599
Gm42808	-2.6932
Gm43117	-4.49011
Gm43305	2.8934
Gm43837	5.5705
Gm43868	4.15411
Gm45446	-4.9063
Gm45756	3.12842
Gm46095	6.61227
Gm46142	-2.04042
Gm46162	5.40309
Gm46268	-2.70551
Gm46335	3.41058
Gm46406	-5.42072
Gm46422	-2.39402
Gm46457	2.74479
Gm46538	4.72659
Gm46590	-6.06211
Gm46650	5.21
Gm46869	4.40568
Gm48551	8.92702
Gm48584	5.72573
Gm51018	-3.77807
Gm51574	-2.03911
Gm51648	3.41502
Gm51659	2.41578
Gm51681	-5.7073
Gm51700	5.79452
Gm51746	5.20866
Gm51775	-3.18078
Gm51805	-4.48646
Gm51965	-5.70347
Gm52114	-2.84647
Gm52182	-2.35899
Gm52193	3.19678
Gm52257	-4.48719
Gm52294	5.21045
Gm52329	5.44195
Gm52428	-5.652
Gm52525	-5.93549
Gm52534	4.17617
Gm52633	-4.21951
Gm52634	2.22841
Gm52680	-5.06804
Gm52743	-4.35607
Gm52785	5.48942
Gm52797	-5.07294
Gm52813	-4.98549
Gm52858	-2.6826
Gm52886	-5.65406
Gm52902	-4.38168
Gm52918	-5.47468
Mir12193	2.16255
Gm51403	4.98753
Gm53194	-2.82203
Gm53205	-4.70675
Gm53211	4.72659
Gm53216	5.57607
Gm53248	5.79354
Gm53253	5.86281
Gm53259	-4.98718
Gm53356	2.28167
Gm53444	-3.64794
Gm53474	2.28824
Gm53513	2.37322
Gm53587	-2.06075
Gm53605	-2.03434
Gm53606	-5.07625
Gm53607	-4.35974
Gm53707	-2.44952
Gm53733	5.31129
Gm53925	-2.30831
Gm53964	4.98858
Gm54028	3.28313
Gm54083	4.98932
Gm54172	5.86224
Gm54212	5.40463
Gm54234	-6.42096
Gm54262	5.21045
Gm54283	-4.702
Akap17a	-2.64591
LOC620551	-2.02174
LOC665755	-5.42072
LOC100503733	-2.07378
LOC100862180	-2.19593
LOC100862192	-2.23456
LOC101055951	-2.51129
LOC105244755	5.86188
LOC115487345	2.541
LOC115490137	-6.31944
LOC118567333	-6.38909
LOC118568478	2.28307
LOC118568596	-5.98026
LOC122526781	2.47792
LOC101055790	-2.81113
LOC118567926	5.38296
LOC100861749	3.96923

## Sheet: Supple_3d
Endodermal genes expression in CltbKO mESCs compared to WT mESCs in RNA seq data
	Gene	LogFC compared to WT mESCs	Pvalue
	Gata6	4.08434	0.0440025
	Gata4	1.88476	7.85259e-06
	Sox7	2.9017	1.73242e-37
	Sox17	3.89683	5.51882e-23
	Bmp4	1.57572	3.08941e-130
