# Supplementary material for: CLCa mediates a novel cross-talk between Wnt secretion and actin organization
Source: Life Sci Alliance. 2025 May 2;8(7):e202402962. doi: 10.26508/lsa.202402962 (PMC12050421; doi:10.26508/lsa.202402962)
Supplement: Supplementary file 6 [file LSA-2024-02962_SdataFS4.xlsx]

## Sheet: Supple_4a
Axin2	Set 1	Set 2	Set 3	Avg	P value
WT mESCs	1	1	1	1
CltaKO_mESCs_Clone 2	0.337451	0.317253	0.693775	0.449493	0.0108059
CltbKO_mESCs_Clone 2	0.421338	0.654374	2.5404	1.20537	0.774789
Clta_bKO_mESCs_Clone 2	0.228359	0.255039	0.580345	0.354581	0.00466866
Lef1	Set 1	Set 2	Set 3	Avg	P value
WT mESCs	1	1	1	1
CltaKO_mESCs_Clone 2	0.277997	0.330405	0.721404	0.443269	0.0164035
CltbKO_mESCs_Clone 2	0.222927	0.173252	1.38026	0.592147	0.359415
Clta_bKO_mESCs_Clone 2	0.265264	0.364289	0.67906	0.436205	0.0106624
Dkk1	Set 1	Set 2	Set 3	Avg	P value
WT mESCs	1	1	1	1
CltaKO_mESCs_Clone 2	0.304988	0.139024	0.0915058	0.178506	0.000221772
CltbKO_mESCs_Clone 2	0.551865	0.859086	0.738956	0.716636	0.0338546
Clta_bKO_mESCs_Clone 2	0.418669	0.241313	0.13365	0.264544	0.000899731
Wisp1	Set 1	Set 2	Set 3	Avg	P value
WT mESCs	1	1	1	1
CltaKO_mESCs_Clone 2	0.253571	0.20584	0.505754	0.321722	0.00188204
CltbKO_mESCs_Clone 2	0.290721	0.475864	0.530364	0.432317	0.00143824
Clta_bKO_mESCs_Clone 2	0.224313	0.297377	0.355214	0.292302	4.82867e-05
Wls	Set 1	Set 2	Set 3	Avg	P value
WT mESCs	1	1	1	1
CltaKO_mESCs_Clone 2	0.536871	0.385178	0.8251	0.582383	0.031767
CltbKO_mESCs_Clone 2	0.714804	0.504368	1.15879	0.792654	0.342903
Clta_bKO_mESCs_Clone 2	0.308743	0.333334	0.739851	0.460643	0.0181706
Porcn	Set 1	Set 2	Set 3	Avg	P value
WT mESCs	1	1	1	1
CltaKO_mESCs_Clone 2	0.983053	0.912291	0.734628	0.876657	0.170405
CltbKO_mESCs_Clone 2	1.12886	0.606116	0.364658	0.699876	0.254064
Clta_bKO_mESCs_Clone 2	0.832235	0.642517	1.10794	0.860896	0.36142
	Set 1	Set 2	Set 3	Avg	P value
WT mESCs	1	1	1	1
CltaKO_mESCs_Clone 2	0.883464	0.92332	1.57542	1.1274	0.60041
CltbKO_mESCs_Clone 2	0.821312	0.589506	1.26384	0.891551	0.612673
Clta_bKO_mESCs_Clone 2	0.675278	0.561654	1.44583	0.894253	0.722744

## Sheet: Suppl_4b
		Set 1	Set 2	Set 3	P-value calculated Student Paired T test
DMSO	WT mESCs	1	1	1
	CltaKO_mESCs_Clone 2	0.386363	0.28473	0.439267	0.000155725
	CltbKO_mESCs_Clone 2	0.587587	0.578119	0.304817	0.00533296
	Clta_bKO_mESCs_Clone 2	0.402442	0.0611644	0.185872	2.09661e-05
CHIR990021	WT mESCs	27.4081	24.8049	13.0127	0.00942398
	CltaKO_mESCs_Clone 2	24.5554	14.3569	9.41633	0.0275334
	CltbKO_mESCs_Clone 2	35.7251	15.1258	42.9705	0.0221653
	Clta_bKO_mESCs_Clone 2	9.82986	10.0026	7.42431	0.000628071

## Sheet: Suppl_4c
		Set 1	Set 2	Set 3	P-value calculated Student Paired T test
Control_CM	WT mESCs	1	1	1
	CltaKO_mESCs_Clone 2	0.219771	0.20037	0.156609	1.70995e-06
	CltbKO_mESCs_Clone 2	0.484762	0.401328	0.480432	3.63152e-05
	Clta_bKO_mESCs_Clone 2	0.310253	0.107436	0.152721	0.00019165
Wnt3a_CM	WT mESCs	1.96508	9.44371	5.9429	0.0911786
	CltaKO_mESCs_Clone 2	3.00624	9.55416	18.6994	0.107239
	CltbKO_mESCs_Clone 2	4.32441	30.2983	5.10462	0.224592
	Clta_bKO_mESCs_Clone 2	1.95671	14.4416	4.75368	0.18494

## Sheet: Supple_4d_4e_4f
	Axin 2	Set 1	Set 2	set 3	Avg	Pvalue
DMSO	WT	1	1	1	1
	Clta-/-	0.294235	0.340766	0.136104	0.257035	0.0069
	Cltb-/-	0.847797	1.04808	0.741779	0.879218	0.3109
CHIR99021	WT	7.08676	14.696	3.2207	8.33447	0.1615
	Clta-/-	1.40734	8.3311	1.26818	3.66888	0.3708
	Cltb-/-	1.33765	1.75491	1.69243	1.595	0.0445
	Sp5	Set 1	Set 2	set 3	Avg	Pvalue
DMSO	WT	1	1	1	1
	Clta-/-	0.0466111	0.120558	0.091423	0.0861972	0.0006
	Cltb-/-	0.511112	0.831442	1.0451	0.795886	0.3189
CHIR99021	WT	1.72123	12.6631	3.76669	6.05033	0.207101
	Clta-/-	1.4936	4.89842	0.670213	2.35408	0.35449
	Cltb-/-	2.12402	12.4113	3.14564	5.89365	0.209096
	Lef1	Set 1	Set 2	set 3	Avg	Pvalue
DMSO	WT	1	1	1	1
	Clta-/-	0.0510059	0.102893	0.091937	0.0819453	0.0003
	Cltb-/-	0.640536	0.920416	1.02978	0.863577	0.3603
CHIR99021	WT	0.255667	0.51449	0.378513	0.38289	0.0144
	Clta-/-	0.0242875	0.0278047	0.009226	0.0204394	0.0001
	Cltb-/-	0.103957	0.2506	0.149608	0.168055	0.0027
