# Supplementary material for: CLCa mediates a novel cross-talk between Wnt secretion and actin organization
Source: Life Sci Alliance. 2025 May 2;8(7):e202402962. doi: 10.26508/lsa.202402962 (PMC12050421; doi:10.26508/lsa.202402962)
Supplement: Supplementary file 7 [file LSA-2024-02962_SdataFS5.xlsx]

## Sheet: Supple_5a_5b_5c_5d_5e_5f
								Paired T Test
		Pou5f1/Oct4	Set 1	Set 2	set 3	Avg	Pvalue
	control	WT_EB	1	1	1	1
		Clta-/- _EB	10.4224	7.91098	5.63957	7.99099	0.0369
		Cltb-/-_EB	0.117882	0.780688	0.968601	0.62239	0.2809
	Wnt3a	WT_EB	2.17092	1.75751	0.772946	1.56713	0.3048
		Clta-/- _EB	5.14279	3.54214	1.2411	3.30868	0.1783	0.004 Pvalue(Control Clta-/- EB vs Wnt3a Clta-/- EB))
		Cltb-/-_EB	0.257515	0.984985	0.374847	0.539116	0.1777
		Sox2	Set 1	Set 2	set 3	Avg	Pvalue
	control	WT_EB	1	1	1	1
		Clta-/- _EB	5.70949	2.98847	4.02116	4.23971	0.055
		Cltb-/-_EB	0.205112	1.80824	1.04022	1.01786	0.9727
	Wnt3a	WT_EB	0.734338	1.46994	0.694227	0.966169	0.9056
		Clta-/- _EB	2.93316	2.38	0.953672	2.08894	0.2061
		Cltb-/-_EB	0.1495	1.13782	0.276282	0.521199	0.263
		Gata6	Set 1	Set 2	set 3	Avg	Pvalue
	control	WT_EB	1	1	1	1
		Clta-/- _EB	0.450206	0.327586	1.00242	0.593405	0.121691
		Cltb-/-_EB	1.2674	0.684105	1.21204	1.05452	0.783906
	Wnt3a	WT_EB	0.370276	0.50451	1.47124	0.78201	0.563723
		Clta-/- _EB	0.199989	0.212991	2.47748	0.963485	0.963841
		Cltb-/-_EB	0.906317	0.51396	1.16496	0.861746	0.505536
		Gata4	Set 1	Set 2	set 3	Avg	Pvalue
	control	WT_EB	1	1	1	1
		Clta-/- _EB	0.711324	0.251694	0.164365	0.375794	0.021215
		Cltb-/-_EB	2.48294	2.30472	0.884513	1.89072	0.152991
	Wnt3a	WT_EB	0.896731	0.603962	0.853293	0.784662	0.0775996
		Clta-/- _EB	0.265418	0.299977	1.83477	0.800055	0.718873
		Cltb-/-_EB	2.99126	2.25068	1.12876	2.12357	0.106588
		Nestin	Set 1	Set 2	set 3	Avg	Pvalue
	control	WT_EB	1	1	1	1
		Clta-/- _EB	2.38344	2.29457	2.0953	2.25777	0.0046
		Cltb-/-_EB	3.20737	1.569	0.889971	1.88878	0.3255
	Wnt3a	WT_EB	1.36406	1.38761	1.14026	1.29731	0.0636
		Clta-/- _EB	2.51451	1.3068	1.66312	1.82814	0.147
		Cltb-/-_EB	1.33166	1.8615	0.648818	1.28066	0.5078
		T-brachrury	Set 1	Set 2	set 3	Avg	Pvalue
	control	WT_EB	1	1	1	1
		Clta-/- _EB	2.78767	4.02523	8.12712	4.98001	0.1325
		Cltb-/-_EB	2.04958	2.49931	2.02949	2.19279	0.0161
	Wnt3a	WT_EB	1.65637	1.56989	0.769401	1.33189	0.3608
		Clta-/- _EB	1.62233	1.44718	3.17827	2.08259	0.188
		Cltb-/-_EB	3.52436	2.57884	2.57543	2.89288	0.0267
