# Supplementary material for: CLCa mediates a novel cross-talk between Wnt secretion and actin organization
Source: Life Sci Alliance. 2025 May 2;8(7):e202402962. doi: 10.26508/lsa.202402962 (PMC12050421; doi:10.26508/lsa.202402962)
Supplement: Supplementary file 8 [file LSA-2024-02962_SdataFS6.2.xlsx]

## Sheet: Supple_6b
	Western blot quantitation for Beta-catenin, expression normalized to tubulin
Beta-catenin	Set 1	Set 2	Set 3	Avg	Pvalue
WT	1	1	1	1			P value calculated by paired Student T test
Clta-/-	0.67088	1.039	0.928013	0.879297	0.330329
Cltb-/-	1.47239	0.609155	0.571043	0.884196	0.714033
Clta_b-/-	0.456036	0.669549	1.39478	0.84012	0.603637

## Sheet: Supple_6d
	Western blot quantitation for Lrp6, expression normalized to tubulin
Lrp6	Set 1	Set 2	Set 3	Average	pvalue
WT	1	1	1	1			P value calculated by paired Student T test
Clta-/-	0.585909	0.578023	0.611906	0.591946	2.36618e-06
Cltb-/-	0.572372	0.899091	0.882713	0.784725	0.112788
Clta_b-/-	0.393607	0.831707	0.730531	0.651949	0.0582982
