# Supplementary material for: CLCa mediates a novel cross-talk between Wnt secretion and actin organization
Source: Life Sci Alliance. 2025 May 2;8(7):e202402962. doi: 10.26508/lsa.202402962 (PMC12050421; doi:10.26508/lsa.202402962)
Supplement: Supplementary file 9 [file LSA-2024-02962_SdataF2.xlsx]

## Sheet: Fig.2d
Wnt3a L-cells
		CTCF Calculation for WLS mcherry intensity in the Golgi region in WT and CLC KO Wnt3a L-cells
	WT	Clta-/-	Cltb-/-	Clta_b-/-		Table Analyzed	WLS_mcherry_intensity
	20109.8	33754	7198.32	32924.4
	20604.3	48309.4	12440.2	52603.8		Column B	Clta-/-	Mann Whitney test
	18105.5	27224.5	36423.1	23453.6		vs.	vs.	P value	0.0194
	15512.5	52225.8	25847.5	20556.2		Column A	WT	Exact or approximate P value?	Exact
	28096.7	26764	20567.4	28315.4				P value summary	*
	19237.7	33342.2	24417.5	18962.1				Significantly different (P < 0.05)?	Yes
	30443.7	30734.6	38697.3	48883.2				One- or two-tailed P value?	Two-tailed
	33289.9	19888.5	30235	47245.2				Sum of ranks in column A,B	811 , 1142
	43971.7	25513.5	22030.1	40617.5				Mann-Whitney U	315
	36347.1	23589	30699.3	57353.8
	25191.7	21487.4	35593.8	49394.6
	30265.9	31287.2	50408.6	30866.9		Column C	Cltb-/-	Mann Whitney test
	43770.1	59481.1	48874.6	34078.2		vs.	vs.	P value	0.6871
	34804.8	32916.4	57396.8	25706.6		Column A	WT	Exact or approximate P value?	Exact
	25805.9	46690.9	9414.06	37432.7				P value summary	ns
	17695.2	45886.2	10589.9	38745.5				Significantly different (P < 0.05)?	No
	15697	15178.3	27948.5	20120				One- or two-tailed P value?	Two-tailed
	15285.2	18116.1	22831	18942.9				Sum of ranks in column A,C	1022 , 994
	24295.5	20006	15883.6	17519.2				Mann-Whitney U	466
	17579.9	18619.5	22727.1	17019.4
	16326	23016.1	16219.2	18773
	20489.3	26202.9	23296.4	33749.2		Column D	Clta_b-/-	Mann Whitney test
	8545.45	19378.9	10647.3	18447.2		vs.	vs.	P value	0.0353
	34068.1	29135.6	13542.2	16851.1		Column A	WT	Exact or approximate P value?	Exact
	29654.3	55490.4	6725.23	17791				P value summary	*
	15238.3	58792.9	29137.1	22451				Significantly different (P < 0.05)?	Yes
	15294.8	28342	18512.4	29291.1				One- or two-tailed P value?	Two-tailed
	16976.8	21409	12843.1	15477.6				Sum of ranks in column A,D	827 , 1126
	17174.2	14690.8	23996.7	25309.8				Mann-Whitney U	331
	18520.4	19062.3	12155.5	21183.6
	14406	18424.4	10236.8	19245.3
			18925

## Sheet: Fig 2f
Wnt3a L-cells							Ordinary One-way ANOVA test
CTCF Calculation for Wnt3a intensity at the PM in WT and CLC KO Wnt3a L-cells
WT	Clta-/-	Cltb-/-	Clta_b-/-				Number of families	1
322972	376835	727780	442339				Number of comparisons per family	3
396755	228671	487166	454715				Alpha	0.05
371666	228240	424944	420005
487255	382320	462892	588708				Dunnett's multiple comparisons test	Mean Diff.	95.00% CI of diff.	Significant?	Summary	Adjusted P Value	A-?
447804	367159	350334	492775				WT vs. Clta-/-	98878	45668 to 152088	Yes	****	<0.0001	B	Clta-/-
493803	414033	457063	497566				WT vs. Cltb-/-	-40144	-91527 to 11240	No	ns	0.1603	C	Cltb-/-
466698	368734	494881	580267				WT vs. Clta_b-/-	62932	7681 to 118182	Yes	*	0.021	D	Clta_b-/-
472058	348585	443641	366234
512466	266161	284001	377707
331880	293786	354383	33361.4
308774	369726	389335	378177
399578	420056	334739	278255
415933	388330	291271	306624
545170	335976	302594	480103
215322	338647	609860	324884
229812	274769	337069	293546
249407	138315	320557	214386
270980	150987	277866	267627
290390	162325	246036	228082
294702	180212	340519	282548
294766	184720	381477	263936
308012	256179	285866	308545
311866	260701	415885	346545
326960	270873	361799	343151
352325	289018	242764	266331
364457	307406	360332	285152
488687	320556	326403	325836
284117	329474	416654	382749
313257	340982	582600	253996
564789	358745	429753	243350
243426	212868	422003	227923
486974	248987	601446	266190
424915	365474	530773	325960
450387	317022	437677	210210
473989	282115	541015	265798
349347	250313	339547	294477
586695	274268	522991	231512
452533	285624	485970
522839	267291	527797
528177	170682	603921
	327234	668057
	306256	460187
	313417	313671
		499197
		411162
		348357

## Sheet: Fig. 2a
Wnt3a L-cells
Wnt3a secretion by ELISA in WT and CLC KO Wnt3a L-cells
	6hrs			12hrs
	set 1	set 2	set 3	set 1	set 2	set 3
WT	2469	2080.67	2329.33	5029.83	4953.17	4302.5
Clta-/-	754.667	830	737.5	1603	1710.33	660.667
Cltb-/-	1590.33	1324.17	1480.5	3589.5	3708	2633.5
Clta_b-/-	825	966.167	933	2033.83	2356.33	1353.33
Ordinary One Way Anova test for 6 hrs
Number of families	1
Number of comparisons per family	3
Alpha	0.05
Dunnett's multiple comparisons test	Mean Diff.	95.00% CI of diff.	Significant?	Summary	Adjusted P Value	A-?
WT vs. Clta-/-	1519	1220 to 1817	Yes	****	<0.0001	B	Clta-/-
WT vs. Cltb-/-	828	529.5 to 1126	Yes	***	0.0001	C	Cltb-/-
WT vs. Clta_b-/-	1385	1086 to 1683	Yes	****	<0.0001	D	Clta_b-/-
Ordinary One Way Anova test for 12 hrs
Number of families	1
Number of comparisons per family	3
Alpha	0.05
Dunnett's multiple comparisons test	Mean Diff.	95.00% CI of diff.	Significant?	Summary	Adjusted P Value	A-?
WT vs. Clta-/-	3437	2203 to 4672	Yes	***	0.0001	B	Clta-/-
WT vs. Cltb-/-	1452	217.1 to 2686	Yes	*	0.0238	C	Cltb-/-
WT vs. Clta_b-/-	2847	1613 to 4082	Yes	***	0.0004	D	Clta_b-/-
