# Supplementary material for: CLCa mediates a novel cross-talk between Wnt secretion and actin organization
Source: Life Sci Alliance. 2025 May 2;8(7):e202402962. doi: 10.26508/lsa.202402962 (PMC12050421; doi:10.26508/lsa.202402962)
Supplement: Supplementary file 10 [file LSA-2024-02962_SdataFS8.xlsx]

## Sheet: Supple_8a
Wnt3a L-cells
Wnt3a secretion by ELISA in WT and CLC KO Wnt3a L-cells
		24 hrs
	WT	Clta-/-	Cltb-/-	Clta_b-/-
set 1	3228.83	2079.92	1882.25	1595.75
set 2	3472.25	1916.58	1884.25	1494.08
set 3	3547.08	1940.75	1818.25	1512.33
Ordinary One Way Anova test for 24 hrs
Number of families	1
Number of comparisons per family	3
Alpha	0.05
Dunnett's multiple comparisons test	Mean Diff.	95.00% CI of diff.	Significant?	Summary	Adjusted P Value	A-?
WT vs. Clta-/-	1437	1202 to 1672	Yes	****	<0.0001	B	Clta-/-
WT vs. Cltb-/-	1554	1320 to 1789	Yes	****	<0.0001	C	Cltb-/-
WT vs. Clta_b-/-	1882	1647 to 2117	Yes	****	<0.0001	D	Clta_b-/-

## Sheet: Supple_8b
Wnt3a L-cells
Wnt3a secretion by ELISA in WT and CLC KO Wnt3a L-cells
		48 hrs
	WT	Clta-/-	Cltb-/-	Clta_b-/-
set 1	5262	4885.58	4488.92	5058.75
set 2	4776.83	3712.17	3681.33	4965
set 3	5608.33	5718.5	4772.17	3885
Ordinary One Way Anova test for 48 hrs
Number of families	1
Number of comparisons per family	3
Alpha	0.05
Dunnett's multiple comparisons test	Mean Diff.	95.00% CI of diff.	Significant?	Summary	Adjusted P Value	A-?
WT vs. Clta-/-	443.6	-1192 to 2080	No	ns	0.7795	B	Clta-/-
WT vs. Cltb-/-	901.6	-734.4 to 2538	No	ns	0.3239	C	Cltb-/-
WT vs. Clta_b-/-	579.5	-1056 to 2215	No	ns	0.6312	D	Clta_b-/-

## Sheet: Supple_8c
Wnt3a L-cells
Wnt3a secretion by ELISA in WT and CLC KO Wnt3a L-cells
	DMSO				ETC-159
	WT	Clta-/-	Cltb-/-	Clta_b-/-	WT	Clta-/-	Cltb-/-	Clta_b-/-
set 1	4660.25	2097.5	2894.25	1879	150.25	78.75	237.75	241.5
set 2	6806.25	4010.25	6772.75	3740	191.75	226.75	406	255.75
set 3	5704.5	3153.5	4985.25	2900	122	148.75	251	209.5
Ordinary One Way Anova test
Number of families	1
Number of comparisons per family	7
Alpha	0.05
Dunnett's multiple comparisons test	Mean Diff.	95.00% CI of diff.	Significant?	Summary	Adjusted P Value	A-?
WT vs. Clta-/-	2637	448.1 to 4825	Yes	*	0.0153	B	Clta-/-	DMSO
WT vs. Cltb-/-	839.6	-1349 to 3028	No	ns	0.7802	C	Cltb-/-
WT vs. Clta_b-/-	2884	695.5 to 5072	Yes	**	0.0078	D	Clta_b-/-
WT vs. WT	5569	3381 to 7757	Yes	****	<0.0001	E	WT	ETC-159
WT vs. Clta-/-	5572	3384 to 7761	Yes	****	<0.0001	F	Clta-/-
WT vs. Cltb-/-	5425	3237 to 7614	Yes	****	<0.0001	G	Cltb-/-
WT vs. Clta_b-/-	5488	3300 to 7677	Yes	****	<0.0001	H	Clta_b-/-

## Sheet: Supple_8e
Wnt3a L-cells
CTCF Calculation for Wnt3a intensity at the PM in WT and CLC KO Wnt3a L-cells
										One way ANOVA Test
	Control_mCherry				CLCa_mCherry
S.No	WT	Clta-/-	Cltb-/-	Clta_b-/-	WT	Clta-/-	Cltb-/-	Clta_b-/-
1	271287	127635	485271	252494	233258	319104	403392	342711		Number of families	1
2	111672	169408	299475	174707	210786	257342	441812	167750		Number of comparisons per family	7
3	321013	184276	401479	151574	579517	238390	346485	251186		Alpha	0.05
4	258296	72477.2	261724	110964	230957	311090	471707	124652
5	323918	134529	306743	87555.5	348574	260667	421590	233159		Dunn's multiple comparisons test	Mean rank diff.	Significant?	Summary	Adjusted P Value	A-?
6	475511	99550.2	518423	157783	411260	213552	269260	196592		WT vs. Clta-/-	53.36	Yes	***	0.0003	B	Clta-/-	Control
7	648211	194773	348053	131267	296530	156578	177684	261433		WT vs. Cltb-/-	-12.55	No	ns	>0.9999	C	Cltb-/-
8	536821	177276	398787	206498	481376	223179	347274	143681		WT vs. Clta_b-/-	49.97	Yes	**	0.0012	D	Clta_b-/-
9	494559	164607	494866	208842	252711	290854	205829	288345		WT vs. WT	2.473	No	ns	>0.9999	E	WT	CLCa_OE
10	401520	131611	392306	172026	270938	334779	317331	226274		WT vs. Clta-/-	18.15	No	ns	0.8971	F	Clta-/-
11	158717	208856	332803		324785	401237	358382	334495		WT vs. Cltb-/-	-0.1648	No	ns	>0.9999	G	Cltb-/-
12					237600	306605	273609	274282		WT vs. Clta_b-/-	22.01	No	ns	0.481	H	Clta_b-/-
13					297496	341339	331694	203799
14					399092	223178	360053	338452
15					376083	192504	324788	476517
16						219531	223822
