# Supplementary material for: CLCa mediates a novel cross-talk between Wnt secretion and actin organization
Source: Life Sci Alliance. 2025 May 2;8(7):e202402962. doi: 10.26508/lsa.202402962 (PMC12050421; doi:10.26508/lsa.202402962)
Supplement: Supplementary file 11 [file LSA-2024-02962_SdataF3.2.xlsx]

## Sheet: Fig. 3b
Patch count for each cell calculated from WT and CLC KO mESCs
Cell No.	WT	Clta-/-	Cltb-/-	Clta_b-/-			One Way ANOVA for actin patch count per cell
1	0	0	0	1
2	0	0	0	0
3	0	5	0	0
4	0	1	0	0
5	0	1	0	0			Number of families	1
6	1	1	0	0			Number of comparisons per family	3
7	0	1	0	0			Alpha	0.05
8	0	0	0	0
9	0	0	0	0			Dunnett's multiple comparisons test	Mean Diff.	95.00% CI of diff.	Significant?	Summary	Adjusted P Value	A-?
10	1	3	0	0			WT vs. Clta-/-	-2.592	-3.628 to -1.556	Yes	****	<0.0001	B	Clta-/-
11	0	1	0	0			WT vs. Cltb-/-	0.4947	-0.5465 to 1.536	No	ns	0.5426	C	Cltb-/-
12	0	1	0	0			WT vs. Clta_b-/-	-1.287	-2.318 to -0.2564	Yes	**	0.0097	D	Clta_b-/-
13	3	13	4	4
14	3	6	1	2
15	4	10	3	1
16	4	9	3	4
17	5	8	3	1
18	4	5	2	3
19	3	6	2	4
20	8	7	3	1
21	4	5	2	3
22	4	2	1	4
23	4	6	2	3
24	2	6	1	0
25	1	8	0	1
26	2	6	0	5
27	0	6	0	0
28	0	4	0	1
29	1	5	2	5
30	1	6	0	4
31	0	7	0	4
32	2	6	0	0
33	0	3	0	0
34	2	6	2	3
35	2	2	1	3
36	1	5	3	5
37	2	6	1	9
38	0	1	2	8
39	2	5	4	10
40	2	5	3	1
41	1	6	3	8
42	1	5	2	7
43	4	6	1	7
44	2	7	2	8
45	2	7	1	3
46	1	3	2	4
47	2	3	3	3
48	2	3	2	3
49	4	1	4	8
50	1	5	3	3
51	2	4	2	7
52	4	2	2	7
53	5	7		6
54	3			7
55	1
56	2
57	1
58	3

## Sheet: Fig. 3c
Mesh Density values for each cell calculated from WT and CLC KO mESCs
						One Way ANOVA for Mesh Density
Cell No.	WT	Clta-/-	Cltb-/-	Clta_b-/-
1	0.090278	0.02142	0.086779	0.044088
2	0.092529	0.051594	0.04186	0.031282		Number of families	1
3	0.038107	0.084711	0.088202	0.042007		Number of comparisons per family	3
4	0.10275	0.046907	0.10435	0.027283		Alpha	0.05
5	0.09275	0.06713	0.059574	0.035069
6	0.04206	0.079942	0.046774	0.016248		Dunnett's multiple comparisons test	Mean Diff.	95.00% CI of diff.	Significant?	Summary	Adjusted P Value	A-?
7	0.090442	0.058954	0.057044	0.020292		WT vs. Clta-/-	0.02148	0.009119 to 0.03384	Yes	***	0.0002	B	Clta-/-
8	0.11404	0.012913	0.025149	0.031377		WT vs. Cltb-/-	-0.0004542	-0.01313 to 0.01222	No	ns	0.9996	C	Cltb-/-
9	0.044024	0.064194	0.058831	0.009887		WT vs. Clta_b-/-	0.01503	0.002713 to 0.02734	Yes	*	0.0118	D	Clta_b-/-
10	0.055433	0.018051	0.062466	0.051775
11	0.078356	0.044165	0.039635	0.07913
12	0.024116	0.027578	0.030075	0.040111
13	0.090825	0.052607	0.078278	0.03852
14	0.011507	0.06305	0.078494	0.046242
15	0.044329	0.096061	0.035794	0.019567
16	0.077067	0.008122	0.039129	0.065343
17	0.005116	0.008524	0.034602	0.040436
18	0.017228	0.014221	0.12334	0.02758
19	0.021747	0.039278	0.096078	0.029133
20	0.059888	0.012922	0.11065	0.047274
21	0.017949	0.080295	0.072075	0.026006
22	0.044172	0.026149	0.11314	0.01799
23	0.026184	0.026195	0.010868	0.077514
24	0.031268	0.085703	0.007807	0.028143
25	0.009556	0.014563	0.09861	0.044495
26	0.02545	0.058533	0.048502	0.072953
27	0.041527	0.050501	0.050687	0.038039
28	0.051442	0.063177	0.045602	0.087317
29	0.046757	0.024062	0.039083	0.083909
30	0.033089	0.014223	0.020942	0.020164
31	0.021895	0.034915	0.03367	0.085615
32	0.071998	0.067984	0.095305	0.017247
33	0.044199	0.05834	0.018585	0.1032
34	0.086181	0.05611	0.022121	0.056625
35	0.034688	0.036852	0.052252	0.023314
36	0.067491	0.021585	0.020657	0.049034
37	0.055172	0.01449	0.097694	0.020507
38	0.077265	0.053962	0.015453	0.03692
39	0.085789	0.009262	0.093337	0.054939
40	0.07924	0.028642	0.027131	0.023514
41	0.055789	0.0281	0.082295	0.069711
42	0.048742	0.012619	0.059901	0.15921
43	0.04451	0.018888	0.089173	0.082105
44	0.10839	0.008889	0.06944	0.045969
45	0.1031	0.023063	0.10478	0.14095
46	0.069813	0.035418	0.074764	0.094965
47	0.016502	0.089879	0.092537	0.066905
48	0.046358	0.044789	0.096938	0.041497
49	0.092598	0.0186	0.048792	0.017386
50	0.042137	0.11435	0.099778	0.054863
51	0.11545	0.050616	0.097063	0.091184
52	0.087375	0.028994	0.091375	0.036763
53	0.10779	0.072439	0.13399	0.039915
54	0.07837	0.072456	0.044844	0.059991
55	0.074751	0.012205	0.077756	0.072247
56	0.067155	0.096357	0.082431	0.054667
57	0.12152	0.033127	0.11088	0.063647
58	0.11445	0.053714	0.073859	0.047437
59	0.099108	0.058302	0.12864	0.054163
60	0.11647	0.059391		0.059856
61	0.082799	0.068801		0.029837
62	0.097129	0.057802		0.062555
63	0.077119	0.051493		0.042249
64	0.11288	0.039017		0.069108
65	0.11686	0.067603		0.062345
66	0.11785			0.055964
67	0.05134
68	0.099709

## Sheet: Fig. 3d
Total area of each cell calculated from WT and CLC KO mESCs
							One Way ANOVA for Total area cell
Cell No.	WT	Clta-/-	Cltb-/-	Clta_b-/-
1	50976	94070	100000	89570
2	53075	64600	98328	121000			Number of families	1
3	119000	80025	73853	93437			Number of comparisons per family	3
4	45372	86299	62748	114000			Alpha	0.05
5	62275	64740	110000	53523
6	60604	18626	51075	221000			Dunnett's multiple comparisons test	Mean Diff.	95.00% CI of diff.	Significant?	Summary	Adjusted P Value	A-?
7	53946	21203	60515	190000			WT vs. Clta-/-	-22617	-43702 to -1533	Yes	*	0.032	B	Clta-/-
8	40170	35700	74635	81940			WT vs. Cltb-/-	-2819	-24181 to 18543	No	ns	0.98	C	Cltb-/-
9	119000	15609	56144	88504			WT vs. Clta_b-/-	-27380	-48377 to -6383	Yes	**	0.0064	D	Clta_b-/-
10	137000	183000	74184	70092
11	44719	15895	131000	27714
12	80817	122000	131000	88580
13	21624	21746	81249	99589
14	181000	70928	57240	58280
15	60840	9546	130000	78551
16	57288	107000	80758	38214
17	169000	212000	130000	36477
18	102000	142000	15640	225000
19	15312	18000	39187	95357
20	56914	129000	6272	66443
21	75008	11520	27416	86020
22	27632	68644	7654	94164
23	71946	43061	114000	20448
24	71400	12240	69993	220000
25	61740	139000	131000	80764
26	101000	144000	108000	202000
27	128000	141000	140000	80431
28	93572	99008	87737	102000
29	143000	213000	83040	128000
30	81921	148000	184000	194000
31	158000	68854	75946	69310
32	93760	78368	135000	160000
33	85260	117000	68419	59768
34	84036	89440	198000	122000
35	89102	223000	45571	108000
36	83720	233000	111000	26288
37	115000	126000	77140	146000
38	113000	133000	150000	62568
39	126000	41495	20706	119000
40	51528	129000	80850	156000
41	70070	235000	43780	97416
42	69600	69639	80372	7820
43	83081	218000	42586	52664
44	91613	95348	67492	94998
45	88209	75576	96524	8372
46	12744	180000	106000	104000
47	55970	50347	83538	80427
48	103000	119000	96036	72030
49	56144	166000	63581	179000
50	120000	119000	55016	124000
51	73457	75259	70315	125000
52	106000	153000	29651	119000
53	29756	62580	184000	117000
54	56880	206000	140000	185000
55	104000	129000	82566	112000
56	48020	56608	59760	194000
57	41184	126000	74426	130000
58	62937	121000	36660	131000
59	93492	142000		148000
60	77275	84630		197000
61	70760	97732		140000
62	72765			159000
63	174000
64	70716

## Sheet: Fig. 3f
Western blot quantitation, expression normalized to tubulin
Hip1R	Set 1	Set 2	Set 3	Set 4		Avg of set 2, 3, 4	P value calculated for set 2, 3, 4
WT	1	1	1	1		1
Clta-/-	0.964204	0.729989	0.557223	0.669608		0.652273	0.00235245		P value calculated by paired Student T test
Cltb-/-	1.43136	1.36827	1.181	1.46031		1.33653	0.0149125
Clta_b-/-	1.1825	0.776436	0.635687	0.566446		0.659523	0.00528922
Hip1	Set 1	Set 2	Set 3	Set 4		Avg of set 2, 3, 4	Pvalue
WT	1	1	1	1		1
Clta-/-	0.455347	0.44012	0.865295	0.521175		0.608863	0.0399008		P value calculated by paired Student T test
Cltb-/-	1.49501	0.703892	1.60287	1.23839		1.18172	0.524703
Clta_b-/-	1.70791	0.526111	0.695852	0.643121		0.621695	0.00165527
Actin	Set 1	Set 2	Set 3	Avg	Pvalue
WT	1	1	1	1
Clta-/-	0.476036	0.666972	0.54873	0.563913	0.00143103		P value calculated by paired Student T test
Cltb-/-	1.32015	1.23244	0.398649	0.983745	0.958509
Clta_b-/-	0.668968	0.728686	0.286507	0.561387	0.0339717
Arp3	Set 1	Set 2	Set 3	Avg	Pvalue
WT	1	1	1	1
Clta-/-	0.673534	1.22037	1.06367	0.985856	0.934857		P value calculated by paired Student T test
Cltb-/-	0.958599	0.443977	0.999361	0.800646	0.32715
Clta_b-/-	1.03003	0.4649	1.02975	0.841559	0.447538
Cortactin	Set 1	Set 2	Set 3	Avg	Pvalue
WT	1	1	1	1
Clta-/-	1.31498	1.40965	0.702331	1.14232	0.555821		P value calculated by paired Student T test
Cltb-/-	1.19394	1.37072	0.68993	1.08486	0.6987
Clta_b-/-	0.748951	1.60902	0.579984	0.979319	0.951361
