# Supplementary material for: CLCa mediates a novel cross-talk between Wnt secretion and actin organization
Source: Life Sci Alliance. 2025 May 2;8(7):e202402962. doi: 10.26508/lsa.202402962 (PMC12050421; doi:10.26508/lsa.202402962)
Supplement: Supplementary file 12 [file LSA-2024-02962_SdataFS9.xlsx]

## Sheet: Supple_9b
Actin patch quantitation in WT and CLC KO mESCs
mESCs
		Total No of cells	No. of cells with patches	percentage of cells with patches
	WT	11	0	0
	Clta-/- clone 2	12	12	100
	Cltb-/- clone 2	11	0	0
	Clta_b-/- clone 2	12	12	100
