# Supplementary material for: CLCa mediates a novel cross-talk between Wnt secretion and actin organization
Source: Life Sci Alliance. 2025 May 2;8(7):e202402962. doi: 10.26508/lsa.202402962 (PMC12050421; doi:10.26508/lsa.202402962)
Supplement: Supplementary file 13 [file LSA-2024-02962_SdataF4.xlsx]

## Sheet: Fig. 4b
Actin patch quantitation in WT and CLC KO L-cells tranfected with CLCa-mCherry and control --mCherry vector
											Paired T test
												Discovery?	P value	Mean of Untransfected	Mean of CLCa Overexpression	Difference	SE of difference	t ratio	df	q value
	Untransfected			CLCa Overexpression			mcherry-control				WT			0	0	0	0
	Set 1	Set 1	Set 3	Set 1	Set 1	Set 3	Set 1	Set 1	Set 3		Clta-/-	Yes	0.000221	97.67	0	97.67	1.453	67.22	2	0.000223
											Cltb-/-			0	0	0	0
WT	0	0	0	0	0	0	0	0	0		Clta_b-/-	Yes	4.5e-05	99.33	0	99.33	0.6667	149	2	9.1e-05
Clta-/-	100	98	95	0	0	0	84.6154	95.2381	80.9524
Cltb-/-	0	0	0	0	0	0	0	0	0
Clta_b-/-	100	98	100	0	0	0	100	81.25	100
												Discovery?	P value	Mean of Untransfected	Mean of mcherry-control	Difference	SE of difference	t ratio	df	q value
											WT			0	0	0	0
											Clta-/-	No	0.115543	97.67	86.94	10.73	4.003	2.681	2	0.233396
											Cltb-/-			0	0	0	0
Two way ANOVA test											Clta_b-/-	No	0.42265	99.33	93.75	5.583	5.583	1	2	0.426876
Within each row, compare columns (simple effects within rows)
Number of families	4
Number of comparisons per family	3
Alpha	0.05
Tukey's multiple comparisons test	Mean Diff.	95.00% CI of diff.	Below threshold?	Summary	Adjusted P Value
WT
Untransfected vs. CLCa Overexpression	0	-7.895 to 7.895	No	ns	>0.9999
Untransfected vs. mcherry-control	0	-7.895 to 7.895	No	ns	>0.9999
CLCa Overexpression vs. mcherry-control	0	-7.895 to 7.895	No	ns	>0.9999
Clta-/-
Untransfected vs. CLCa Overexpression	97.67	89.77 to 105.6	Yes	****	<0.0001
Untransfected vs. mcherry-control	10.73	2.836 to 18.63	Yes	**	0.0065
CLCa Overexpression vs. mcherry-control	-86.94	-94.83 to -79.04	Yes	****	<0.0001
Cltb-/-
Untransfected vs. CLCa Overexpression	0	-7.895 to 7.895	No	ns	>0.9999
Untransfected vs. mcherry-control	0	-7.895 to 7.895	No	ns	>0.9999
CLCa Overexpression vs. mcherry-control	0	-7.895 to 7.895	No	ns	>0.9999
Clta_b-/-
Untransfected vs. CLCa Overexpression	99.33	91.44 to 107.2	Yes	****	<0.0001
Untransfected vs. mcherry-control	5.583	-2.312 to 13.48	No	ns	0.2023
CLCa Overexpression vs. mcherry-control	-93.75	-101.6 to -85.85	Yes	****	<0.0001

## Sheet: Fig.4d
Actin patch quantitation in WT and CLC KO mESCs tranfected with Hip1R-RFP and control -RFP vector
Percentage of actin patches in WT and CLC KO mESCs											Paired T test
	Untransfected			Hip1R overexpression			RFP-control
	Set 1	Set 1	Set 3	Set 1	Set 1	Set 3	Set 1	Set 1	Set 3			Discovery?	P value	Mean of Untransfected	Mean of Hip1R overexpression	Difference	SE of difference	t ratio	df	q value
WT	0	3.33333	0	0	0	0	5.88235	6.66667	6.66667		WT	No	0.42265	1.111	0	1.111	1.111	1	2	0.284584
Clta-/-	100	100	100	0	0	0	92	83.3333	83.3333		Clta-/-			100	0	100	0
Cltb-/-	0	5	8.33333	0	0	0	10	0	0		Cltb-/-	No	0.207882	4.444	0	4.444	2.422	1.835	2	0.209961
Clta_b-/-	100	95	98	0	0	0	90.4762	100	100		Clta_b-/-	Yes	0.000221	97.67	0	97.67	1.453	67.22	2	0.000447
												Discovery?	P value	Mean of Untransfected	Mean of RFP-control	Difference	SE of difference	t ratio	df	q value
											WT	No	0.034276	1.111	6.405	-5.294	1.006	5.262	2	0.08335
											Clta-/-	No	0.041263	100	86.22	13.78	2.889	4.769	2	0.08335
											Cltb-/-	No	0.861987	4.444	3.333	1.111	5.638	0.1971	2	0.875487
TWO way ANOVA test											Clta_b-/-	No	0.866819	97.67	96.83	0.8413	4.427	0.19	2	0.875487
Within each row, compare columns (simple effects within rows)
Number of families	4
Number of comparisons per family	3
Alpha	0.05
Tukey's multiple comparisons test	Mean Diff.	95.00% CI of diff.	Below threshold?	Summary	Adjusted P Value
WT
Untransfected vs. Hip1R overexpression	1.111	-5.240 to 7.463	No	ns	0.9006
Untransfected vs. RFP-control	-5.294	-11.65 to 1.057	No	ns	0.115
Hip1R overexpression vs. RFP-control	-6.405	-12.76 to -0.05364	Yes	*	0.0478
Clta-/-
Untransfected vs. Hip1R overexpression	100	93.65 to 106.4	Yes	****	<0.0001
Untransfected vs. RFP-control	13.78	7.426 to 20.13	Yes	****	<0.0001
Hip1R overexpression vs. RFP-control	-86.22	-92.57 to -79.87	Yes	****	<0.0001
Cltb-/-
Untransfected vs. Hip1R overexpression	4.444	-1.907 to 10.80	No	ns	0.2087
Untransfected vs. RFP-control	1.111	-5.240 to 7.463	No	ns	0.9006
Hip1R overexpression vs. RFP-control	-3.333	-9.685 to 3.018	No	ns	0.4032
Clta_b-/-
Untransfected vs. Hip1R overexpression	97.67	91.32 to 104.0	Yes	****	<0.0001
Untransfected vs. RFP-control	0.8413	-5.510 to 7.193	No	ns	0.9416
Hip1R overexpression vs. RFP-control	-96.83	-103.2 to -90.47	Yes	****	<0.0001
