# Supplementary material for: CLCa mediates a novel cross-talk between Wnt secretion and actin organization
Source: Life Sci Alliance. 2025 May 2;8(7):e202402962. doi: 10.26508/lsa.202402962 (PMC12050421; doi:10.26508/lsa.202402962)
Supplement: Supplementary file 14 [file LSA-2024-02962_SdataF5.2.xlsx]

## Sheet: Fig.5b
		L-cells				Wnt3a_L-cells
		Set 1	Set2	Set 3	P-value	Set 1	Set2	Set 3
	WT	0	0	0		0	0	0
	Clta-/-	76.4706	65.7143	65	4.90332e-05	0	0	0
	Cltb-/-	0	0	0		0	0	0
	Cla_b-/-	85.3658	89.2857	76.3158	2.62805e-05	0	0	0
	Paired T test done

## Sheet: Fig.5d
Actin patch quantitation in WT and CLC KO mESCs treated with DMSO and CHIR99021
DMSO				CHIR99021					One way ANOVA test
WT	Clta-/-	Cltb-/-	Clta_b-/-	WT	Clta-/-	Cltb-/-	Clta_b-/-
1	0	1	5	1	3	2	4		Number of families	1
1	5	3	5	3	3	1	6		Number of comparisons per family	7
2	5	6	4	2	4	2	5		Alpha	0.05
2	9	3	4	2	2	3	5
2	3	2	14	2	4	1	5		Dunnett's multiple comparisons test	Mean Diff.	95.00% CI of diff.	Below threshold?	Summary	Adjusted P Value	A-?
2	10	2	7	2	3	2	4	DMSO	WT vs. Clta-/-	-3.267	-4.664 to -1.869	Yes	****	<0.0001	B	Clta-/-
2	9	1	8	3	2	3	4		WT vs. Cltb-/-	-0.4	-1.797 to 0.9974	No	ns	0.9603	C	Cltb-/-
5	5	1	4	3	3	5	6		WT vs. Clta_b-/-	-2.833	-4.231 to -1.436	Yes	****	<0.0001	D	Clta_b-/-
2	4	1	6	1	1	1	3	CHIR	WT vs. WT	0.3333	-1.064 to 1.731	No	ns	0.9849	E	WT
1	3	11	3	1	2	2	4		WT vs. Clta-/-	-0.7	-2.097 to 0.6974	No	ns	0.64	F	Clta-/-
0	9	1	5	1	4	2	2		WT vs. Cltb-/-	0.03333	-1.364 to 1.431	No	ns	>0.9999	G	Cltb-/-
0	1	0	1	0	5	1	1		WT vs. Clta_b-/-	-1.267	-2.664 to 0.1308	No	ns	0.0927	H	Clta_b-/-
1	0	1	2	0	3	1	3
0	1	3	5	0	0	2	1
0	1	0	4	0	0	0	1
1	2	3	2	0	0	1	1
1	1	0	2	0	1	0	2
1	1	1	0	0	2	0	1
1	1	1	0	0	2	0	3
0	2	1	3	0	2	1	1
4	7	0	5	2	0	0	1
0	7	2	6	1	1	0	1
2	5	1	6	1	2	3	1
0	6	2	3	0	4	1	2
0	9	1	1	0	2	1	2
3	6	0	10	1	1	1	3
0	11	0	0	2	1	0	1
0	7	0	5	0	3	2	2
3	4	2	0	1	1	0	1
3	4	2	5	1	0	1	2

## Sheet: Fig.5e
Mesh density calculations per celln in WT and CLC KO mESCs treated with DMSO and CHIR99021
	DMSO				CHIR99021
	WT	Clta-/-	Cltb-/-	Clta_b-/-	WT	Clta-/-	Cltb-/-	Clta_b-/-
	0.10364	0.053109	0.029317	0.027856	0.041384	0.099772	0.088312	0.080747
	0.085265	0.044692	0.10006	0.078747	0.07051	0.063446	0.036183	0.032012		Number of families	1
	0.083266	0.052056	0.082598	0.05362	0.035099	0.10203	0.07334	0.061467		Number of comparisons per family	7
	0.087864	0.067399	0.087102	0.018005	0.049868	0.069079	0.11579	0.058839		Alpha	0.05
	0.10187	0.072513	0.091976	0.033441	0.057083	0.094498	0.10377	0.067703
	0.11394	0.049303	0.061201	0.031675	0.10063	0.098695	0.059301	0.054627		Dunnett's multiple comparisons test	Mean Diff.	95.00% CI of diff.	Below threshold?	Summary	Adjusted P Value	A-?
	0.091692	0.05992	0.08764	0.022235	0.089106	0.10862	0.098406	0.075257	DMSO	WT vs. Clta-/-	0.04659	0.02775 to 0.06544	Yes	****	<0.0001	B	Clta-/-
	0.10199	0.054059	0.086573	0.064907	0.09587	0.11628	0.10646	0.089821		WT vs. Cltb-/-	0.005126	-0.01355 to 0.02380	No	ns	0.9689	C	Cltb-/-
	0.092016	0.049677	0.11175	0.020364	0.055694	0.086595	0.081843	0.0763		WT vs. Clta_b-/-	0.04016	0.02148 to 0.05883	Yes	****	<0.0001	D	Clta_b-/-
	0.080106	0.05867	0.059853	0.048356	0.10043	0.065528	0.10232	0.036573	CHIR	WT vs. WT	-0.004689	-0.02337 to 0.01399	No	ns	0.9806	E	WT
	0.11223	0.062318	0.072	0.006376	0.086178	0.053084	0.03394	0.083522		WT vs. Clta-/-	0.01757	-0.001271 to 0.03641	No	ns	0.0787	F	Clta-/-
	0.043398	0.025329	0.037842	0.02059	0.084716	0.060899	0.055819	0.09032		WT vs. Cltb-/-	-0.003661	-0.02234 to 0.01502	No	ns	0.9953	G	Cltb-/-
	0.10664	0.034048	0.053352	0.021275	0.077334	0.051125	0.052697	0.063266		WT vs. Clta_b-/-	0.00842	-0.01026 to 0.02710	No	ns	0.7405	H	Clta_b-/-
	0.077285	0.02645	0.11178	0.026569	0.1176	0.037452	0.074439	0.10717
	0.10387	0.010852	0.091185	0.025279	0.12204	0.043293	0.096437	0.067808
	0.10065	0.025549	0.09443	0.083491	0.10731	0.043843	0.090585	0.090765
	0.05169	0.020833	0.05013	0.077011	0.065966	0.050355	0.10356	0.11157
	0.055981	0.04171	0.087967	0.070079	0.14222	0.055375	0.085959	0.078805
	0.04687	0.047616	0.076497	0.20485	0.13545	0.038733	0.095505	0.03435
	0.045076	0.016431	0.059447	0.051037	0.071307	0.12305	0.11219	0.083837
	0.080578	0.064083	0.12469	0.028309	0.11352	0.096646	0.11406	0.10391
	0.10693	0.020962	0.097792	0.09497	0.11157	0.08274	0.13132	0.11119
	0.10178	0.030231	0.06602	0.081258	0.087386	0.060924	0.12314	0.13375
	0.035622	0.06882	0.11624	0.031249	0.13298	0.092495	0.13386	0.081678
	0.14464	0.042036	0.11112	0.032365	0.094774	0.048479	0.12192	0.058219
	0.087126	0.037984	0.10257	0.023153	0.12284	0.06513	0.1158	0.10257
	0.11681	0.033016	0.10043	0.076766	0.09009	0.048433	0.090546	0.066716
	0.11178	0.01528	0.10311	0.078424	0.12337	0.087618	0.097002	0.11538
	0.074268	0.069422	0.11164	0.024193	0.13859	0.051856	0.080156	0.1011
	0.16005		0.075354	0.034317	0.11521		0.13063	0.12357
	0.080375

## Sheet: Fig.5f	
Luciferase assay for WT and CLC KO mESCs treated with DMSO and latrunculin A
		Set 1	Set 2	Set 3	Pvalue calculated using Paired T test
		WT
	DMSO	1	1	1
	Lat A	0.275643	0.364123	0.231244	0.003		DMSO vs Lat A was compared for each cell type
		Clta-/-
	DMSO	0.178369	0.215404	0.121082
	Lat A	0.078803	0.180313	0.129677	0.3128
		Cltb-/-
	DMSO	0.940628	0.758258	0.856417
	Lat A	0.666788	0.594941	0.613927	0.0204
		Clta_b-/-
	DMSO	0.330135	0.22437	0.226683
	Lat A	0.325686	0.217614	0.180411	0.2936

## Sheet: Fig. 5g
Wnt3a L-cells
Wnt3a secretion by ELISA in WT and CLC KO Wnt3a L-cells upon treatment with Latrunculin A
	DMSO					Latrunculin A
	WT	Clta-/-	Cltb-/-	Clta_b-/-		WT	Clta-/-	Cltb-/-	Clta_b-/-
Set 1	5042.5	3506.25	3659.25	2971.5		2926.5	1511.5	2168.75	951.75
Set 2	7628.75	4364.5	5792.25	3674.75		2651	2033.75	2054.25	1093
Set 3	5838	3607.75	4152.75	3141		1985.75	2357	2143	1034.75
One Way ANOVA test
Number of families	1
Number of comparisons per family	7
Alpha	0.05
Dunnett's multiple comparisons test	Mean Diff.	95.00% CI of diff.	Significant?	Summary	Adjusted P Value	A-?
WT vs. Clta-/-	2344	702.4 to 3985	Yes	**	0.0041	B	Clta-/-	DMSO
WT vs. Cltb-/-	1635	-6.228 to 3276	No	ns	0.0511	C	Cltb-/-
WT vs. Clta_b-/-	2907	1266 to 4549	Yes	***	0.0006	D	Clta_b-/-
WT vs. WT	3649	2007 to 5290	Yes	****	<0.0001	E	WT	Lat A
WT vs. Clta-/-	4202	2561 to 5844	Yes	****	<0.0001	F	Clta-/-
WT vs. Cltb-/-	4048	2407 to 5689	Yes	****	<0.0001	G	Cltb-/-
WT vs. Clta_b-/-	5143	3502 to 6784	Yes	****	<0.0001	H	Clta_b-/-

## Sheet: Fig.5i
Western blot quantitation for Hip1R in WT and CLC KO mESCs upon treatment with DMSO and CHIR99021, expression normalized to tubulin
		Set 1	set 2	set 3	set 4		Avg		pvalue
DMSO	WT	1	1	1	1		1
	Clta-/-	0.62654	0.822185	0.718483	0.915833		0.77076		0.0106516
	Cltb-/-	0.845041	0.718426	1.18559	1.21978		0.992209		0.952108
	Clta_b-/-	0.680682	0.994617	0.795924	0.873802		0.836256		0.0478137
CHIR99021	WT	0.752759	1.08998	1.14339	1.37814		1.09107		0.506596
	Clta-/-	0.674623	1.73425	0.876983	1.09641		1.09557		0.691787
	Cltb-/-	0.956222	2.18583	1.58664	1.65551		1.59605		0.055737
	Clta_b-/-	0.891849	3.57118	1.13654	0.970715		1.64257		0.357525
