# Supplementary material for: CLCa mediates a novel cross-talk between Wnt secretion and actin organization
Source: Life Sci Alliance. 2025 May 2;8(7):e202402962. doi: 10.26508/lsa.202402962 (PMC12050421; doi:10.26508/lsa.202402962)
Supplement: Supplementary file 15 [file LSA-2024-02962_SdataFS12.xlsx]

## Sheet: Supple_12a
Actin patch quantitation in WT and CLC KO L-cells upon treatment with DMSO and CHIR99021
L-cells			DMSO				CHIR_3days
			Total No. of cells	No. of cells with patches	percentage of cells with patches		Total No. of cells	No. of cells with patches	percentage of cells with patches
	WT	set 1	10	0	0		13	0	0
	WT	set 2	11	0	0		14	0	0
	Clta-/-	set 1	13	11	84.6154		14	0	0
	Clta-/-	set 2	13	12	92.3077		12	0	0
	Cltb-/-	set 1	9	0	0		14	0	0
	Cltb-/-	set 2	12	0	0		13	0	0
	Clta_b-/-	set 1	11	11	100		13	9	69.2308
	Clta_b-/-	set 2	12	12	100		13	10	76.9231
	Avg of two sets		percentage of cells with patches
			DMSO	CHIR
		WT	0	0
		Clta-/-	88.4615	0
		Cltb-/-	0	0
		Clta_b-/-	100	73.0769

## Sheet: Supple_12b
Actin patch quantitation in WT and CLC KO L-cells upon treatment with DMSO and CHIR99021
L-cells		DMSO								CHIR_7days
		Total No. of cells	No. of cells with patches	percentage of cells with patches						Total No. of cells	No. of cells with patches	percentage of cells with patches
WT	set 1	15	0	0				WT	set 1	11	0	0
WT	set 2	12	0	0				WT	set 2	13	0	0
Clta-/-	set 1	15	11	73.3333				Clta-/-	set 1	14	0	0
Clta-/-	set 2	10	9	90				Clta-/-	set 2	11	0	0
Cltb-/-	set 1	16	0	0				Cltb-/-	set 1	16	0	0
Cltb-/-	set 2	13	0	0				Cltb-/-	set 2	10	0	0
Clta_b-/-	set 1	15	14	93.3333				Clta_b-/-	set 1	14	11	78.5714
Clta_b-/-	set 2	15	13	86.6667				Clta_b-/-	set 2	15	10	66.6667
		DMSO	CHIR_7days			DMSO	CHIR_7days
WT	set 1	0	0		WT	0	0
WT	set 2	0	0		Clta-/-	81.6667	0
	Avg	0	0		Cltb-/-	0	0
Clta-/-	set 1	73.3333	0		Clta_b-/-	90	72.619
Clta-/-	set 2	90	0
	Avg	81.6667	0
Cltb-/-	set 1	0	0
Cltb-/-	set 2	0	0
	Avg	0	0
Clta_b-/-	set 1	93.3333	78.5714
Clta_b-/-	set 2	86.6667	66.6667
	Avg	90	72.619
