# Supplementary material for: CLCa mediates a novel cross-talk between Wnt secretion and actin organization
Source: Life Sci Alliance. 2025 May 2;8(7):e202402962. doi: 10.26508/lsa.202402962 (PMC12050421; doi:10.26508/lsa.202402962)
Supplement: Supplementary file 16 [file LSA-2024-02962_SdataFS13.xlsx]

## Sheet: Supple_13a
Actin patch quantitation in WT and CLC KO Wnt3a L-cells upon treatment with DMSO and ETC-159
			Set 1						Set 2
Wnt3a_L-cells		DMSO						DMSO
		Total No. of cells	No. of cells with patches	percentage of cells with patches				Total No. of cells	No. of cells with patches	percentage
	WT	13	0	0				16	0	0
	Clta-/-	13	0	0				17	0	0
	Cltb-/-	14	0	0				13	0	0
	Clta_b-/-	14	0	0				11	0	0
		ETC159_3days						ETC159_3days
		No of cells	Patch					No of cells	Patch
	WT	14	0	0				9	0	0
	Clta-/-	13	9	69.2308				18	12	66.6667
	Cltb-/-	12	0	0				16	0	0
	Clta_b-/-	13	2	15.3846				14	3	21.4286
		DMSO			ETC-159
		Set 1	Set 2	Avg	Set 1	Set 2	Avg
	WT	0	0	0	0	0	0
	Clta-/-	0	0	0	69.2308	66.6667	67.9487
	Cltb-/-	0	0	0	0	0	0
	Clta_b-/-	0	0	0	15.3846	21.4286	18.4066
		DMSO	ETC-159
	WT	0	0
	Clta-/-	0	67.9487
	Cltb-/-	0	0
	Clta_b-/-	0	18.4066

## Sheet: Supple_13b
Actin patch quantitation in WT and CLC KO Wnt3a L-cells upon treatment with DMSO and ETC-159 followed by ETC-159 wash off
Wnt3a_L-cells
	DMSO					ETC 159_7days					ETC159_7d_72hrs wash
Set 1	Total No. of cells	No. of cells with patches	percentage of cells with patches			Total No. of cells	No. of cells with patches	percentage of cells with patches			Total No. of cells	No. of cells with patches	percentage of cells with patches
WT	16	0	0			11	0	0			16	0	0
Clta-/-	10	0	0			14	12	85.7143			17	2	11.7647
Cltb-/-	17	0	0			19	0	0			19	0	0
Clta_b-/-	14	0	0			15	4	26.6667			21	0	0
Set 2	Total No. of cells	No. of cells with patches	percentage of cells with patches			Total No. of cells	No. of cells with patches	percentage of cells with patches			Total No. of cells	No. of cells with patches	percentage of cells with patches
WT	12	0	0			14	0	0			18	0	0
Clta-/-	13	0	0			19	17	89.4737			18	2	11.1111
Cltb-/-	17	0	0			15	4	26.6667			17	0	0
Clta_b-/-	11	0	0			15	8	53.3333			17	0	0
		Set 1					Set 2						Avg
	DMSO	ETC 159_7days	ETC159_7d_72hrs wash			DMSO	ETC 159_7days	ETC159_7d_72hrs wash				DMSO	ETC 159_7days	ETC159_7d_72hrs wash
WT	0	0	0			0	0	0			WT	0	0	0
Clta-/-	0	85.7143	11.7647			0	89.4737	11.1111			Clta-/-	0	87.594	11.4379
Cltb-/-	0	0	0			0	26.6667	0			Cltb-/-	0	13.3333	0
Clta_b-/-	0	26.6667	0			0	53.3333	0			Clta_b-/-	0	40	0
