# Supplementary material for: CLCa mediates a novel cross-talk between Wnt secretion and actin organization
Source: Life Sci Alliance. 2025 May 2;8(7):e202402962. doi: 10.26508/lsa.202402962 (PMC12050421; doi:10.26508/lsa.202402962)
Supplement: Supplementary file 17 [file LSA-2024-02962_SdataFS14.2.xlsx]

## Sheet: Supple_14a
Actin patch quantitation in WT and CLC KO mESCs upon treatment with Wnt5a
mESCs		Control
		Total No. of cells	No. of cells with patches		percentage of cells with patches
	WT	18	0		0
	Clta-/-	19	19		100
	Cltb-/-	17	0		0
	Clta_b-/-	18	16		88.8889
		Wnt5a_60hrs
		No of cells	No. of cells with patches
	WT	22	0		0
	Clta-/-	17	17		100
	Cltb-/-	21	0		0
	Clta_b-/-	18	17		94.4444
		Control	Wnt5a_60hrs
	WT	0	0
	Clta-/-	100	100
	Cltb-/-	0	0
	Clta_b-/-	88.8889	94.4444

## Sheet: Supple_14c
	Western blot quantitation for Wnt5a in WT and CLC KO mESCs, expression normalized to tubulin
	Wnt5a	Set 1	Set 2	Set 3	Avg	Pvalue
mESCs	WT	1	1	1	1		P value calculated by paired Student T test
	Clta-/-	0.21265	0.207993	0.240732	0.220458	0.0002
	Cltb-/-	0.47085	0.543926	0.59878	0.537852	0.0064
	Clta_b-/-	0.300069	0.764743	0.147598	0.404136	0.0849

## Sheet: Supple_14d
Actin patch quantitation in WT and CLC KO L-cells upon treatment with Wnt3a and Wnt5a
L-cells			Ctrl			Wnt3a 9 days			Wnt5a days
			Total No. of cells	No. of cells with patches	percentage	Total No. of cells	No. of cells with patches	percentage	Total No. of cells	No. of cells with patches	percentage
	WT	set 1	9	0	0	8	0	0	12	0	0
	WT	set 2	13	0	0	12	0	0	12	0	0
	Clta-/-	set 1	18	16	88.8889	11	0	0	13	13	100
	Clta-/-	set 2	10	10	100	14	0	0	10	7	70
	Cltb-/-	set 1	11	0	0	12	0	0	10	0	0
	Cltb-/-	set 2	14	0	0	11	0	0	15	0	0
	Clta_b-/-	set 1	10	10	100	10	9	90	11	11	100
	Clta_b-/-	set 2	11	11	100	12	12	100	11	11	100
			Ctrl	Wnt3a 9 days	Wnt5a days
			percentage	percentage	percentage
	WT	set 1	0	0	0	0	0	0
	WT	set 2	0	0	0
	Clta-/-	set 1	88.8889	0	100	94.4444	0	85
	Clta-/-	set 2	100	0	70
	Cltb-/-	set 1	0	0	0	0	0	0
	Cltb-/-	set 2	0	0	0
	Clta_b-/-	set 1	100	90	100	100	95	100
	Clta_b-/-	set 2	100	100	100
			Ctrl	Wnt3a 9 days	Wnt5a days
		WT	0	0	0
		CltaKO	94.4444	0	85
		CltbKO	0	0	0
		Clta_bKO	100	95	100
