# Supplementary material for: CLCa mediates a novel cross-talk between Wnt secretion and actin organization
Source: Life Sci Alliance. 2025 May 2;8(7):e202402962. doi: 10.26508/lsa.202402962 (PMC12050421; doi:10.26508/lsa.202402962)
Supplement: Supplementary file 18 [file LSA-2024-02962_TableS1.xlsx]

## Sheet: Sheet1
	S.No.	Gene	sgRNA Sequence	Exon targeted	Primers (5’-3’)
	1	Clta	GCTGTTGACGGAGTGATGAATGG	2	FP-CACCGCTGTTGACGGAGTGATGAA
					RP-AAACTTCATCACTCCGTCAACAGC
	2	Clta	AGCCTGAAAGTATCCGTAAGTGG	3	FP-CACCAGCCTGAAAGTATCCGTAAG
					RP-AAACCTTACGGATACTTTCAGGCT
	3	Cltb	GAGAATGACCCGGGTTTCGTGG	1	FP-CACCCGAGAATGACCCGGGTTTCG
					RP-AAACCGAAACCCGGGTCATTCTCG
