# Supplementary material for: CLCa mediates a novel cross-talk between Wnt secretion and actin organization
Source: Life Sci Alliance. 2025 May 2;8(7):e202402962. doi: 10.26508/lsa.202402962 (PMC12050421; doi:10.26508/lsa.202402962)
Supplement: Supplementary file 19 [file LSA-2024-02962_TableS2.xlsx]

## Sheet: Sheet1
Sr. No.	Gene	Forward primer (5’-3’)	Reverse primer (5’-3’)
1.	Pou5f1/Oct4	AAAGCCCTGCAGAAGGAGCTAGAA	AACACCTTTCCAAAGAGAACG
2.	Sox2	ACTTTTGTCCGAGACCGAGAA	CGCGGCCGGTATTTATAATC
3.	Nanog	GCTCAGCACCAGTGGAGTATCC	TCCAGATGCGTTCACCAGATAG
4.	Klf4	GACCTCCTGGACCTAGACTTTA	GAAGACGAGGATGAAGCTGAC
5.	Gata4	CACTTAGGGATATGGGTGTTCC	GGCAGGTGGAGAATAAGGAAG
6.	Gata6	AGCAAGATGAATGGCCTCAG	CTCACCCTCAGCATTTCTACG
7.	Nestin	GAAGAGGAGGAGCAGAGAATT	GTGGTCATCGTCTTCCAGATAC
8.	β3-Tubulin	CGCCTTTGGACACCTATTCAG	TTCTCACACTCTTTCCGCAC
9.	Axin2	TAGGTTCCGGCTATGTCTTTG	TGTTTCTTACTCCCCATGCG
10.	Sma	GTGCCTATCTATGAGGGCTATG	GGCAGTAGTCACGAAGGAATAG
11.	T-Brachyury	AGGTACCCAGCTCTAAGGAAC	CGAGGCTAGACCAGTTATCATG
12.	Afp	AACCTTCCTGTCTCAGTCATT	CCTCGATGTGTTTCTGCAATT
13.	Lef1	GGAAGAGCAGGCCAAATACT	GACTCCTGTAGCTTCTCTCTCT
14.	Wisp1	GTGGAGCAACGGTATGAGAA	CGGGCATTGACGTTAGAGAT
15.	Wls	CATCTTTGCCCTTGGGATTTC	CCTGTCGGATGTCACCAAATA
16.	Porcn	TCCGTCACCATCCTCATCTA	CTTCATGGCCACGATCATCT
17.	Ctnnb1	GCTATTCCACGACTAGTTCAG	AGCTCCAGTACACCCTTCTAC
18.	Gapdh	AACAGCAACTCCCACTCTTC	CCTGTTGCTGTAGCCGTATT
19	RPL7	TCGCAGAGTTGAAGGTGAAG	GCCTGTACTCCTTGTGATAGTG
