# Supplementary material for: CLCa mediates a novel cross-talk between Wnt secretion and actin organization
Source: Life Sci Alliance. 2025 May 2;8(7):e202402962. doi: 10.26508/lsa.202402962 (PMC12050421; doi:10.26508/lsa.202402962)
Supplement: Supplementary file 20 [file LSA-2024-02962_TableS3.xlsx]

## Sheet: Sheet1
S. No.	Antibody	Company	Catalogue	Dilution
1.	Actin	Invitrogen	MA5-11869	1000:1
2.	Cortactin	CST	3503S	1000:1
3.	Arp3	Sigma	A5979	1000:1
4.	Hip1	Sigma	HPA013606	1000:1
5.	Hip1R	BD Biosciences	612118	1000:1
6.	Wnt3a	Invitrogen	PA5-87468	1000:1
7.	GM130	BD Biosciences	610823	1000:1
8.	Clta	Sigma	HPA050918	1000:1
9.	Cltb	Proteintech	10455-1-AP	1000:1
10.	Tubulin	Sigma	T5168	5000:1
